# Supplementary material for: Rare Evolutionary Events Support the Phylogenetic Placement of Orthonectida Within Annelida
Source: Int J Mol Sci. 2025 Jun 21;26(13):5983. doi: 10.3390/ijms26135983 (PMC12249979; doi:10.3390/ijms26135983)
Supplement: Supplementary file 1 [file ijms-26-05983-s001.zip]

Archive with 9 entries (9 files):
- Figure S1.pdf
- Figure S2.pdf
- Figure S3.pdf
- Figure S4.pdf
- Figure S5.pdf
- Figure S6.pdf
- File S1.fasta
- Table S1.pdf
- Table S2.pdf
