# Supplementary material for: Rare Evolutionary Events Support the Phylogenetic Placement of Orthonectida Within Annelida
Source: Int J Mol Sci. 2025 Jun 21;26(13):5983. doi: 10.3390/ijms26135983 (PMC12249979; doi:10.3390/ijms26135983)
Supplement: Supplementary file 1 [file ijms-26-05983-s001.zip › File S1.fasta]

>Intoshia_variabili_mitochondrial_genome_re-assembly
TTTCTAGAAATGTATACTTTTTTTTTAAAAAATATAAGTCTTTTTCCATAGGGTTTTTTTTCTAGAAATGTATACTTTTTTTTTAAAAAATATAAGTCTTTTTCCATAGGGTTTTTTTTCTAGAAATGTATACTTTTTTTTTAAAAAATATAAGTCTTTTTCCATAGGGTTTTTTTTCTAGAAATGTATACTTTTTTTTTAAAAAATATAAGTCTTTTTCCATAGGGTTTTTTTTCTAGAAATGTATACTTTTTTTTTAAAAAATATAAGTCTTTTTCCATAGGGTTTTTTTTCTAGAAATGTATACTTTTTTTTTAAAAAATATAAGTCTTTTTCCATAGGGTTTTTTTTCTGGAAATGTATACTTTTTAAATTTTTATATAAAATATTACTTTTTTTTATAATTTTGTTAAAAATTATATAATTTTTAAAATCTTTACTACAGTATATAAAAAGTTATATCTATTTTATCTTATTTTTATACATTTCAAAAATAGAGAAAAATAGAGTTATAGTACTTTTACTTTATACCCTAAAATCTAGAAATGTATACTTTTTAAATTTTTATATAAAATATTATTGTTTATATTATAAAAGTCTTTGTTATAATATATAAAAAGTTATATTTATTTTATTTTAGAAAATATAAAAAAATAATGTTATAATGCTTTTGTTTTATATATTTATATTTGGAAATGTATATTTTAATTATTATAATTAATTTATATAAAATTAATAATAATATAACTATAACTAATAAAAAAGTTTAATGGATAATTAAAAAGGTTTATGATTATATTGAGATGTATTATATAAAGATATTATTTAATTATTAAATTGACACACTATATCTATTGGTTTAATTAATAATATATAAGAGAAAAAATATTTTGTATTAAAAATATAAGTCTTTTGCTTAGGACATTCACTAACAGCTTATTATATTACAAAAATATATAACTTGGAACTCTCCTCTGGATGCGTCACTGGTGCCTTATTTAGGTTGGCCTGGCCTAAATAGTGTTGGCAGTATGATGCTATCATGTCCTCCTCATATATTATTCTCTTTCAGATTGTTTTTATCAATGATGTGAGTGGCCAAGGCACTTATATTGAATATTCTACGACACTAAATTTAAATAATACATTTTGAAGGCAAAAGCTTACTTAAGGTATGACTATTTGCTAAAAATATAATTTTAAATAAAATTATATTTAAAGTTTATGATTGGTATATATAATTATTTAAAATTATTATTGTAAATAAAATAATAATATAATTTGAGATAAGATATAATATAAATTAATTATATTATTTATTATAATTTTTATGCAATTTATAATATAGATTAAAATAACATTATAAACAATTTTCTGTTAAAATAAAATAATAATTTATTGATTATTTTTATAAGTAATATTAGTATATCTAATTTATATAGATATATATAAATATATATATATATAGGATGTAATTAATTATAAAAATTGCTATAAATTAATATAATTATATAAAATTAAAATTATTAATTTTTGTTATATAAAGAAATTATAATTATAAATTTATTTATTATTTATTAGAATATATATTTTTCAAGAAATAAAATTTAAATATATTTTTATTAAGATAATATAAGATAAACCAATAGAAAGAAATATATAAAATGGTAAATTATAATATAATACATATAATATAAATACTTTAACAAAAAATATAAAAAAAGGTGGAAATCCTCTATATATTAAAATATTAAATATTGAATACCTGTTATTATTATTTCTTTTTTTTAATTTAGTGTTAATTGAATATGATATAATATAATAAATAAAAATCATTATAATTATAAAATATAGTATTATGTATAAAATACTGAATTTTTGATATATAATAAATATTATAGAATTAATTCTCAAAAAATGTAAAGATGAAAATAATATTATATTAAAAGATATATATGTAGATAAAGATATAATTCTTAATATAACTGTTGAAATAAATATTAAAATAATAAATAAATATATATTATTAGTAAATAATATGTAATTTGATAGGGATATTATTATTTTAATTGGAATAATTTTTTGATTAATTATTAAAAATATAAATAATTTAATATTAATATTTTTTATTAAATTTATTATTCAAAATATAAATGGAAAAGACCCTATTTTTAAATATAAAATTATAATTATTAAATTAATTGTATTAGAGATATTAATATAATTAAATATCAATATAAAGTAAAATAGTGTTGAAAATCTTTGAATTAATAAATAAGTTAATACTAAAGATATACTTTTTTTATAATTTAAAATTCATATAAAAAATAAGAAACATATTGAATTAACTTCTATTATAAAAAAAATTTCTATTCAATTTTTTCTAAAAAATGATATACAAGATGTAAATAATATTATAGATATAGATATATATGTAAAAGTATTTATAATTAATAAGTTATATTTCAAGTATAAATTAAAAGGAATAAAAATAATCAAACTACATCAACAAAATGTCAATATCATGCTGATATTTCAAAAAATACTAATTTTTTATTTCTAAAAAAATATATGACAGAATAAATAAATGTTAATAATAATAAAGAAAATCCTACTATAACATGAATTCCATGAAATGATGTATAAAGAAAAAAAGTATTACCAAAAATAGAATCTGATAAAGAAAAAATAGATTCTTTATATTCATATAATTGTAATAGTAAAAATACAAATCCTAAAGATATTGTAATAAAAATTAAATTTGAATAAGATTGCTTTAATAATAATATTTTTATATGTGCTAATGTTAAAATAAAGCCTCTATATAATAAAATAAAAGTATTTAATAAAGGAATATTAAAATAATCTATTTTGAATTCTTCTAAAGGAAATCATCGAATTCCAAATTCAATTCGTTCAGTTATAGAATAATATAGATAAGAGGAAAAAAATCTTATAAAGAATATTACTTCAGAAAAAATAAAGAATAGCATTCCAATTTTAACTCTAGTATAAAATTTAATTTCATAATAACCCAAATATAAATATTCCATTAAAACTGAATTACCTCATAAATATATAATATATAATGTAATTAAAAAATTAACAAAGATATAGATATTATGATTATTAAATAATAAAATAAATGATAAAAATAAAGAAAAAAGAGATAATGAAAATAAAAAAGGGAAAGGACTTATTTTTACAAATCTGTAACTTCGAATAATTATTACTAATGAACTTATATTTGGAAAATATATATAATTAATTTTACTATAGTAATTGAAGAATAATATTCTTTTAATAGCAAATTAAATGTTTTAAATAAACTAAAATTCTAAAAATTGGATTATTAATCTTTATACAATTAGAAGTTGTATGTATTCAATTTTAAATTATAGTGGTTAAAATATTTGAGTAGTTATTATTTCGAAAATACAAGATATAAAATGTTAAAAATACACAACTTTCACATACGTATATTCATAAAAAAAAGATACCAATTTCAAAAGATATAATTCTAAAATTTTTTAAAAATATTAATAAAGATAATAAAGTTATTATACCCACTATTTCTAATAAAATAATAATATTAATTAATTTAATATAATATATAAAGATAATTACTATAACTATAGATAATATAAATCCAAAAAAAATTAAAATTATGAATGTTCTTCAGAATAATTATTAACTAATCTAATAAAAATATAACCTTGAATGAAGCATACTATAATATCATATATAAATAATATTATAGGTAATACAGATAAGATAGGTAGGAATAARATTGATTTATATATAACATTAATTACTAATGATAGTGTTAAATTTATAATAATATTTGCTCCTCTAACAATTGCACAAATTCGAAAAGAAAGAGTAAGTGGACGGATAATATTACTAATATTTTCAATTAAAAATAATACAATTCTTAATATTAATGGAGATCTTGAAGGAACAAGATGTTGAATAAATAAAGAAAAAGATTTAAAAATAGAAGATATTATTAATATTAATCATATTGACAAAGCCAATGATAAAGAAAAATGAAGATGTGTTGATAATTTTCTAAAATGAGGAAATAATAATGAATTTATATTAATAAATACAATATAAATAATTATTAGTATTAAAATTGTTTGTATATTAGTAAATAATAAATTTTTTACAATATTATATAAATTTATTATTAAATTATAAAAATTAGATATCAATATAATTTTATTATAATTTATAAGTAATATAAAAGTAATAATTAAAATAATAAATATTATTGGAAGGACAAATTTGTAAATTCTATATATTAATCTAAACTCTATAAAAATTCTAAATATAATATTAAAGATTATTCTTTATAACCACAATATAATATTTTTTATAAACTAACTTTAATTTGTTATGCAAAATAAAATTTTTATTTATAATATAATCATAATTTCTGTATATAACAAATTAATATTATTAATTATATATTTTAAAATATTTTTTTATGTTTATAATATAATTAATAATCATATATCTATATCTTTATATATTGTATTATATAATATAATTATTAAATATTATTAATATTTATTTATAAAATTAATTTTTTCAATTATATAAATTATTATTTTATTTTTTATAATAATATTAATAATAATAAAAAAACTAAAAAGAATTAAAAAATTTAATATAAGTATATTTTAATTAATGTATCTTTGGAATAATAGTTCTTTAAATAATAATATTATATATTTTTTTAGAAAAAGCTTGATTTTTTCTTATTTTGTGATAGAACTAAAAATTATTGCAAAAAAATATAAAAATAAGAAACGTAATTATATGTTATTCGAAAGTTTAAATATTCTAAATTCATGCTTAAATATTTAAAGGATAAGCTTTAAATAATATTTAAAATTATTGTAAATAAAAAAGAAATAGGAATTAAAATCTCCAATTATTATAAATATTTAATAATTACTTTTTATATTATAATTTCATATATTTTAAATTATAAGAGTGTGATAATCTTTTTAATAATAAAAGATCTATTTATGAAGAAATTAGTATTTATTTATAGTTTAATATAAATTAAAAAAAAATAATGAATTCAGCAAAATATATCTTAACTGTTTATTAAAAACATTTCCTTTAATATAATATTAAAGGTAGTCCCTGCCAATTGCGTAAGTAAAAGGCTGTAGTTATCTACATTAAAGTAGCAAAATCATTCGTCATTTAATTTGTGAATAGTATGAATGGGTTAATGAGGTATAGCTTTATTATTTTTTAAAAAGAAATTAAATTTTTAGTGAACATGCTAAAATAATAATAAAAGAGGAAAAGACCCTAAAAACTTTACCTAATGGTTTAATTGGGGTAATTAAAGATAAAATTATCTTTATATATTTAGAGAAAAATATTAGTAGTTCTTTAGGGGTAACAGGCTTCAAATTTGTTATTTTATTTTAACAATTTTAGTACATCGATGTTGGCTTTAATTTTCCTAGAAATAATATATTAGGGTAGGTCTGTTCGACCTTTAAAAATTAACATGAGCTGAGTTGAGATCGACGTGAGTCAGATCGGTTTTTATCTTTATTATTTATATATATAAAAGAAAATGTACGAAAGGAACTTTCTTTGAGAATTAATTCTTTATTTCTAGATTAAAAAATAAGTAAATTTTTAAAAATAAACTATTTACATAATTATTTAGAATATAAAATATTAACCTTTAAATTTGCAATTTATTATTCTTATTAAACTATATTTTAAAGTAAAGAGTTTTCACTATATTTAACCTTATCAAGATTATTCGTTTATCCGACACATTACTTATTTTGTTCATTCTAAAGTACCTCAACCTAATTCATATATTAATCCAAGAAATAAAAAATTAAATAACACAAATAAACCAATTATTCTAGTATTAGTTGGTCTTTTTATTAATAAAAATCTACTAGGTAAAATTAAAGCAAATTCTACATCAAAAATAATAAATAGTAATAGTATTTTATAATATTTTAGTGGTAATCTAATATAATTAATATAATAAGGATAAGCTCCACATTCAAATGGTGTTTGTTTAAACATATAATTTTTATTGTTTATATCAATGAATATAATATTTAATATAAATAAAAGAAAAGCTAAAAATGTAGATAAGATAATACAAATTAATAATAATGAAATTAATATTTATATATTTTTATATTTTTTAAATTTACAATAATTGTATATATTAAATAAAGTTCTAAGAAAATAATAACTAAATGTAATTCTCAATAAAATGGGTGTAATTGTACTATCAATTTATAAATATATATTTTTTACTTTGAAAGTAAATAGTTTAATTAACTTAATAAATTAATTAGGAATCACGAATAATAAATACATAAAAAATAATGTTATAGTAAATTTAGATAGTTCAATAAATGGGTATTCTAATATAGCTCCACCACAATATCTTAATAAAATTCTAATAAAAATAAAATCTCAAAATTTGTATATATTAATTGTTTTGTTATAATAATTAGATAAATATTTATATAAAAATAGAATTATAAAAACTATTAATAAACACACTACTCCTCCTCTTTTTGATCTAATTCTTCGTAAAATAGCATATGCTCATAATAAAAATCAGTCTGGTTTAATATGATTGGGAGTAATTAATTTATTAGAAGGCATAAATGAATCAGATTCTAAGAATATTTTGTTAGAGAAAAAAATAATGAAAAATATAAAAAATAAAATAATTCTAATAAAAAATATATCTTTTATACTGTAATAAGGGAAAAATGGTACTATATCTTTTTGTCTCTTTAAACCAAATGGATTATTACTTCCTTTTTGGTGAAGTAAAATTAAATGAATTAAAATTATACCTCATAAAACAAAAGGTAAAATAAAATGAAGTGAAAAAAATCGTTGAAGAGTTGGTCCAGATACTGTAAAATCTCCTCACAGATATAATACTAAATCCGATCCCAAATAAAAAATAACTGTGGTTAATCTTGTAATTACTTTAGCAGCTCAATATCTTATTTGGTTTCAAGGTAATGAATAACCTAAAAATGAAATAATAATTAATAAAAGAAATATAACTATACCAGTATTTCATAATATAAGATTTATATAATATTTATAATACAATCTTCGGAATATATGTATATACAAAATAATAAAAATAATACTTACACCCACTCTATGAATAGAATATAATAGCCATCCATAATAAATTTCATTTTGTAAATAAAATACAGAGTTAAAAGCATTAATTTCAGTTGGAGAAAAATTTATTGTAATTAAAAATCCTGAAATAGTCTGTAATAATATCAACACTCCTAATGTAAATCCAAAGTTTCAAAAAATTCTTAAACTTCTTCTTATAGGAATTTTAGTAATATTTTCATAATAAAATTTTTTTAGATTAAATATAATTCTTAAGAGTGTTAACATAAATAGATTTTAGATCTATTGCATATAATTCTGCCATCTCAAGTAAAAATATAATCGTAAAGATTTTATTTTATCTATATTACATAATTTTAATATAAATAATATAACTAATAAGAAATAAATTAAAATAAATAATACAAAATTAAATCTTGTTTTAGAAAATAATTTATAAATAAATATACTATTTACAATAACATTTTCAAAAGAGTAATTATTTAATATAAGTATTGGAAAGATTAAAATAATTAAGAAATTATATTTTTTTATTTTATATTGTATTACATTAATTCCTCTTCTAACAAAAAAAATGTAAATTGATAATATACCTATATAATAAGTTAATAATAATATAATACTTATTCATCTTCTTAAATTTTTATATAATAAAATTATAGAAGTTAATCTTAATATTAATAATATCAATAATATTAATTTAGTTCTTTGTAGATAATATGTAATAAATATAACCGTAAACAATAGTATAAAGTAATATAAATAATAAATTATTTCATCAGAATAACTGTTTAAAAAGGTCGAAACTTTTTGTATATGAAATCTTTTATTCTTCTTTAACACCCAAAGTTAATATTTTTAATTATAAAATAAAAAGAATTACTAAATAATTCTTAAGATAGAAAATCCTATATGTTTTATACACTATTAGTAAAGTTGTGGGATAAATCACTTTATTAGATTCAAATTCTAATAATTAAACTAAATTAAATATAAATAATAATCATTAAATAAACAATAATAATTGGTAATAAATAGTATCAAAATAATTCTATAACTTTATCATATCGAATTCGAGGTAATAAAGCTCGTGTTAAAAAAATTATTATTAAAATTCCACAATATATAAAGATAATTAGAAAATTGAATTTTAAATTAAAAAACAGTATAGCTGTAATATAAGATATAACTGATATTAAAATATATTCAGATAAAAATAAATATACAAATAAAATTCTTCTTAATTCTGTATTAAACCCTCTAACAATTTCAGATTCTCCTTCAACTCTATCAAATGGAGTTCGATTTATTTCTGCCAAAATAACAATAAATCAAAAAACTAATAAAAGTGGCATATAAAAGAATATTATATAATTTTTATTCAAAATTATATAAGAAAAATTTATATCTAAATACATTAAAATTGAAATACTTAATATTAAAAAAGATAAAATAACTTCATATGAAATTATTTGTGTATAAATTCGTTGAGATCCAATACTAGAATATTTTGATATTGAAAAATATCTGACACCAATTATTATAAAAGAAAAAGTAGTTGACAATAATAAAATTATTAATATACTGAATTTTGAAAATATAAAATAATTATATAATGGTAATATATAAATAAATATTAATGATAAAGGAAAAGATATAAAAGAAAAAATTAATATTATTATTTTATTTGATAATAAAGGGATTAATTTAATTTTTATTAATAATTTTACTCCATCTAATAGAGGTTGAATAATTCCCATTAACAAATTTTTATCAGGAGATACTCGAATTTGTGATAATCCAAAAATCTGACGTTCAAGTAATGTACTAAAAGCAGCAGATAAAAATATAAACAATAATATAATGATTAAAGTAATTGATTTCATTTATATATGKATAAATAATTTCTTTATATAACAAATATATTATGTTTTAATTATTAAATTATATATTAAATTATATAAATATTATATAAATCTTATAGCTAATATAATTGATATATGATTATATAACAAAGATTATTAATTATATGATTATTGTAATATAAGATATAGATATAATTATATGATTATTATAATTTATATTTATGAAATTATATAATTAATCAGCATAAATAAATGTATAAGTAAGCTAATATAAGCTACTGGGCTCATAACTCTTTAATAGATTTTTATCTCTATACAATTATTTAAAATTATGATTAAAAATTCGTTGTATATTTTATAAGGATAAAATTATATACATATATCCTTATTAATTTTATTCATAATTGAAAGATTATATAAGAAAAATATAATTATGCCTACTTAATTACTGTGCCAGCAATAGCGGTAAATCAGAAAGGTGAAATGAAATTTATTTTTAAGTTTTATAAAACATATTAATTAATTAGTTTAGGTTTTAATTAACAATATTTATAATTTATGTTTATATTTAAAATAAAATAGAAAAAAGGATTAGATACCCTTCTATCTTTATAATAATGATAAAACTAAGTAATACTTAAATTTTTTGGCAAAAACAAACATATTAGGGGCTCTTGATTTTTAAAATAACAACCCATATTAAAATATACCTATATTAAAGTTAATACATTGTCGTGTTAAATGAATTAATAATAATATAATTAATTCTTATTATAAGAGTTTATACAGATCTAAATTTTGCATATATAGGAATAATTGAGAGAATATAATATTTATTTTGAATGTAATAAAATAGTAATTTTTATTATAATTTGAACTTAATAGTAAAATATAAATAATTATTATATTTGAATTTGTGAATGTTTATGTACTAATTGCCCGTCAGTTTTCTAAAAAAAGAAAAAAAGTCGAAACATAGTTATTGTAATAAAAATTGCAATAAAAAGTTAGCAAAAATAAAATGCATTTAGTTTAGGACTAAAAGATATTAATATACTTTTTACCAGTTATAGTTTATATAAAATAATAGGTGTCTTCTATAGAACTTTAAGTTACTGGTATAATAACTAATTTTCAATCTCTATATTTATTTTTAAATGAGTATAATTTAAATATAATATTTAAACATTTTACTACTTTAATTTTTACATCTACATTATTAATAGTGTTTGCATTTTGTCTTTTTATCTATTTTTATATGAACTATAATAAAATATATTTTATAATAAAAAATAATGAACACATAATAATTGAAATACTGTCATTTTTTTTACCTCTTTTTTTAGTCATATATCTATCTTATGTATTACTTGAGAGATGCATTATTGAAACTTTATCCTCTATATCTTCCAATCCAATTATTATTAAAGTTATAGGAAATCAATGATTTTGATCTTATGAATATGAAATAATATCCTCTAGATTTACTTCCTATATAATAGAAGATAGTGAGATGAATATGGGTTTAATACGAAATCTAGAAGTTGATAACCGATTAGTTTTACCTTATAATAAAATAAGTAGACTTATAGTAACATCAAATGATGTAATTCACTCGTTTAGAATCCCTGGTTTAGGGGTAAAAATTGATGCAATTCCTGGACGATTAAATTATGTTAGTTTATTTAATAAATATCCCGGAGTGTTTTACGGACAATGCTCAGAATTATGTGGAGTTAATCATTCATTCATACCTATTTGTTTAGAATTCATTTCTTATAAATATTTTAAAATAATTTAATAAAAAGAAACCAATAAATTGGTTAAGAACTGTTAATTCTTATTAGTTATACAAACCTTTTTAATTTTTACTTACAATAATTGTTTTACTTCTTATCATAGTTTATATATTTAAAACCTTGTTTTGAAAAAACAAAAAAGATTTTACTCTGTTAAGGATTATAAATTTAAATCGATGAATTTTTTCAACAAATCATAAAGATATTGGAACATTATTTTTTATTTTCAGAATTCTAGCTGGTACTATAGGTAGTTCTATAAGAATGTTAATTCGAATTGAATTAATAACACCGGGTAGATTTTTATTTGATAATAATTCATATAACAGATTAATTACTGCTCATGGATTAATTATAGTATTTTTTTTTATTATACCATTTTTAATAGGAGGTTTTAGAAATTGATTATTACCTTTATTTTTAGGTTGTCAAGATATAACTTTTCCTCGTTTAAATAATTTTTCTTTTTGATTACAACCTATATCTTTTATACTATTAAGTATATCTTTGTTAGTAGAAAGAGGTGTGACTTCAGGATGAACACTTTATCCTCCACTATCTTCGTATATATTTAGATCTAGATATGCAGTAGATTTAGGAATTTTATCTATTCACATTGCAGGAATTTCTAGAATTAATAGTTCTATTAATTTTTTCACCACATTTTTATCTTATCGAAAGTCTGGTATAACATATTCACAAATTCCTTTATTTGTTTGAAGAGTTATTGTAACAGCTTTTTTATTAATTTTTACTTTACCTGTTTTAGCAGGAGCTATTACTATACTTTTAACAGATCGAAATTTTAATACATCTTTCTTTGAACCGTCTGGAGGAGGAGATCCAGTATTATTTCAACATTTATTTTGATTTTTTGGTCATCCAGAAGTTTATGTGTTAATTTTACCTGGTATAGGTATAATATCTCAAATAATTATATATTATTCTCAATCAAAAACAGTATTTTCTCATATATCTATAATTTATGCAATAGGCATAATTATATTTTTAAGATGTATTGTTTGAGCTCATCATATATTTACTGTTGGTATAACAATAGAATCCATTATTTTTTTTAGAGCAGCTAGAATTTTAATTGGAGTTCCTACAGGAATTAAAGTATTTTCTTGAATATACACAATAAAAAATGTAATAATAAATGGAAAAGATTCTACTTTATATTGATTAATTGGATTCTTAGTAATATTCACATTTGGAGGTTTCACCGGATTATTTTTAACAAATCAAAGAGTAGATTTACTTGTTCATGATACTTATTTTGTAGTAGGTCATTTTCATTATGTATTAAGAATAGGAGTAGTTTATTTAATTTTAGGAGGGGTTAATTTTTGATTTATTCATTTATATGGTATTTGAATAAATGAAATAATACTTATTATTACTTTTATATTATTAAGAATTGGATCTAATATAACATTTTTTCCAATACATTTTTTAGGGTTAAGAGGAATACCACGACGATATGTTTCATATCCAGATATTTTTTTCTTTTGAAATTATATTATTTCTTTTGGAGCAGTATTAAGAAATATAGCTTTATTATTATTTTTATGAATTTTAGCAGAAAGATTAATATCTAAAAAGTCTTTATTATCATTTACTATATTTAATACAATATCAGATTTATATTTTTTAACACCATATGATCATCATAGAGTAAAAGAATTTTAAAACTTTAAATATATAATTTTGAAAATTATAGAAGATTAAATAATCAAGTTTTTATTACATATCTTAAGACTTTATATATAAAAAATACATTATTATGAGTATTAATTATATCTATTATACATTTACTAATAAATTTAAATATAAATAAAAAAATCAGGGTATATATCTATAAAGATAATTTATCTATACTACTTATTATTTTAATGATATGAATAATTATATTATTAATAATTATAGTAATAAATGAAAATAAAAAATTAAGGATTCTTTTATTAATGTGTATTATTTCATTTATATTATTTATTATTAATAATATTATAATTTTTTATATAATATTTGAATTAATATTTCCTATATTAATATTATTTATTTATATTTGAGGTAAATCATATGAACGATTTTTATCATCTTCTTATTTTTTTATATATGGTATATTAGGGTCTTTTCCTCTTTTAATAGGCTTTATTATAGTATTTGTAATAATAAAAAGAAAAATAATTTCATATTTAATTTTTTCTAATTATAATTTACCAATTATTATAATATTAATAATTATTTTATCTTTTTTATTAAAATCTGCATTTTATTTTTTTCATTATTGATTACCAAAGGCTCATGTTGAGTCTCCAACTGAAGGTTCAATATTTCTAGCGAGAATTATAATAAAATTTGGTACATATTCTATTATACGATTTAAGAATTTTATATTAATAATATTAAATAATAAATCATTTATATTTCTAATCATAATAATTTTAATTGGTAGATTAATAAGAATTTTTATATGTATTACCTCAAGAGACTATAAAATAATAATTGCTTATTCATCTGTATCTCATATAAGATTTTATATTTTAATTATATTATTGTGAAAAAATATTAGTTTAATAAGATTAATATTATTATCTATTTCTCACGGATTAATTTCGCCAGGTTTATTTTATTTCACTAATTGTTTATATAAAATATACAAAACTCGAAGTATAAATTTTATTAATAATATATTTATTAATAGTAGTATTATATTTTTATTATTTTCTATAATATTTTTATTAAATTTAGGAACACCCCCATCTCTAAACTTTTTAAGAGAATTATTATCAATTATATTAATAACTAGTTACAATTATTATTTATGATTAATTATTATTTTATATTTTATTATATTCATATTATTATTTTCTAAAGTTATTATTTCCATATCAAATAAATATTATATAAAATATATTATGTACTTAATAAATAATAATGATTTATATTTAATAATATCTTTTATTATACCCTCAATTATAATATTTTATATCTTTAAAATTTTTGTTTAATAATGTAATTTATAAAAAATATTAAACTGTAAATTTAAAAAAGCAATTGCCATTATCTTTATATAGTTTATATAAAAATATTAACTTTGTAAGTTAAAGATTTAATTAAAGAAAACTTAAAAATTAGTATATTTAAAAATACATCTTAGTTACATTAAGAAGAATTACATTTTTAATGATAAGATAGTTTATAAAATTAAAATTTAAGCTTTTTAATCTTAAGAAGTTGTTACTCTATCACATTATTATAATAATTAATATAATATTTAAAATTTTTATTATATTTTGTTTATACTATTTAATTTTTAATATAATAAACTGTATCTTTATTATTTCAATATCTTTTAATACAATTTATTTAACTGACTTTAATATAAATGTTTTAATTGAACCAATAAATTTAATTTTTATATTCACAGTTATTTTTATTTCATATAATGTATTTATATTTAGGAAATTATATATAGGAAATATAAATATTTATAATAAATACTTTTATTCTTTTGTTATAATATTTATTATTTCTATATTGTTTTTTATTGTAAATATAAATATATATTTTATTTTTATTGGTTGAGATGGATTAGGTGTGACTTCATTTTTTCTTATTTATTATTACTTTAATAAAAATAGATCAAGTAAAAGTATAATTACTAATGTAAGAAATCGAATTGGAGATTCCCTATTAATAATTACTTTTTCAATAATATATTTATTAAATTTAAATATTAATAAATTTATACATTTAATATCTTTTATGATTCTATTGTTAATTCTTATTAGAAGAATTACAAAAAGATCACAATTCCCATTTACTTCTTGATTACCATTCGCTATAGCTGCTCCTACACCAGTTTCTACATTAGTACATTCTAGAACATTAGTTACAGCTGGAGTGTATTTAATAATTTCTATTATACCAAATTATATTAGAATAAATTGAGAAATAATACCGATAATTAATAAATTAATATTTATAATTAGTACATTTACATTATTACTATCAGCACTTTCAGGTATTTTTACATCTGATATAAAAAAAATTATTGCTCTTTCTACAATAAATCATTTAAGTATTATATTTTTATTATTAAGATTAGGATATAATATATTAGCTATACTACATTTACTTGTTCATGCATATTTTAAATCTTCAATATTTATATCTTTTGGGATTAAAATAATTTTATCCGAACATTCTTTAGATTATCGTAATATATGTTATACTAACTATTTACATTCCTTATCAAATAATTTCATAAAAATTAGAGTATTATCATTAAATGGAATTTTTTTTCTTTCAGGATTTTATACGAAAGAAAAGTTATTATATTTATCTTTCTTTAAAACAAATATAATAGGATTAAGAGTAATATTTTGATTAATTATTTTATCTAGATTTGTATATTCTTTTCGAATATTATATCTATTAATACATAAAACAACTAATAGTACAGAATTTTTTAATATCTCAATAAATTATACTAAATTATATGAATTATATATTAATCAAAGAGTTTTCACTATTATTTCAGGAACAATTTTAATTAATAAAATATTTTATCTTTATATATTATCTTATAGGCTAAATAAAATTATATTAATGTTTATTTTGATAAGAGTTTTTATATACATATATTTTAGTATAAATCTAACTAAATATATTAACTTAAATAGTTATATATCTATGATTTTAAATAAATTTTTTATGCTAGATTATTTAATAATACATTTGTTAAAAAAATTTAATATAAAAACTTATTATTTAAATATAGAATTAGGTGTTATATATAAATATTTTCAACCAAAATATTTAAACAAATTAGTATTTTATCCTATTAAATATATAAATAACTATTGAATAAAACAAAAAAATATAATTTTAATGTTAATTATTCTTACTTTAACAGTTATTTTATTATAAGACTTATATTTTTAAGATAAATTTATAATTATAATTTCTTTATATAACAGAAATTAATAATTTTAATTTTATATAATTATATTAATTTATAATAATTTTTATCTTTAATTACATCCTATATATATATATATATTTATATATCTATATAAATTAGATATACTAATATTACTTATAAAAATAATCAATAAATTATTATTTTATTTTAACAGAAAATTGTTTATAATGTTATTTTAATCTATATTATAAATTGCATAAAAATTATAATAAATAATATAATTAATTTATATTATATCTTATCTCAAATTATATTATTATTTTATTTACAATAATAATTTTAAATAATTATATATACCAATCATAAACTTTAAATATAATTTTATTTAAAATTATATTTTTAGCAAATAGTCATACCTTAAGTAAGCTTTTGCCTTCAAAATGTATTATTTAAATTTAGTGTCGTAGAATATTCAATATAAGTGCCTTGGCCACTCACATCATTGATAAAAACAATCTGAAAGAGAATAATATATGAGGAGGACATGATAGCATCATACTGCCAACACTATTTAGGCCAGGCCAACCTAAATAAGGCACCAGTGACGCATCCAGAGGAGAGTTCCAAGTTATATATTTTTGTAATATAATAAGCTGTTAGTGAATGTCCTAAGCAAAAGACTTATATTTTTAATACAAAATATTTTTTCTCTTATATATTATTAATTAAACCAATAGATATAGTGTGTCAATTTAATAATTAAATAATATCTTTATATAATACATCTCAATATAATCATAAACCTTTTTAATTATCCATTAAACTTTTTTATTAGTTATAGTTATATTATTATTAATTTTATATAAATTAATTATAATAATTAAAATATACATTTCCAAATATAAATATATAAAACAAAAGCATTATAACATTATTTTTTTATATTTTCTAAAATAAAATAAATATAACTTTTTATATATTATAACAAAGACTTTTATAATATAAACAATAATATTTTATATAAAAATTTAAAAAGTATACATTTCTAGATTTTAGGGTATAAAGTAAAAGTACTATAACTCTATTTTTCTCTATTTTTGAAATGTATAAAAATAAGATAAAATAGATATAACTTTTTATATACTGTAGTAAAGATTTTAAAAATTATATAATTTTTAACAAAATTATAAAAAAAAGTAATATTTTATATAAAAATTTAAAAAGTATACATTTCCAGAAAAAAAACCCTATGGAAAAAGACTTATATTTTTTAAAAAAAAAGTATACATTTCTAGAAAAAAAACCCTATGGAAAAAGACTTATATTTTTTAAAAAAAAAGTATACATTTCTAGAAAAAAAACCCTATGGAAAAAGACTTATATTTTTTAAAAAAAAAGTATACATTTCTAGAAAAAAAACCCTATGGAAAAAGACTTATATTTTTTAAAAAAAAAGTATACATTTCTAGAAAAAAAACCCTATGGAAAAAGACTTATATTTTTTAAAAAAAAAGTATACATTTCTAGAAAAAAAACCCTATGGAAAAAGACTTATATTTTTTAAAAAAAAAGTATACATTTCTAGAAAAAAAACCCTATGGAAAAAGACTTATATTTTTTAAAAAAAAAGTATACATTTCTAGAAAAAAAACCCTATGGAAAAAGACTTATATTTTTTAAAAAAAAAGTATACATTTCTAGAAAAAAAACCCTATGGAAAAAGACTTATATTTTTTAAAAAAAAAGTATACATTTCTAGAAAAAAAACCCTATGGAAAAAGACTTATATTTTTTAAAAAAAAAGTATACATTTCCAGATTTTAGGGTATAAAGTAAAAGTACTATAACGCTATTTTTCTCTATTTTTGAAATGTATAAAAATAAAAATAAGATAAAATAGATATAACTTTTTATATACTATAGTAAAGATTTTAAAAATTATATAAATTTTAACAAAATTATAAAAAAAAGTAATATTTTATATAAAAATATAAAAAGTATACATTTCTAGAAAAAAAACCCTATGGAAAAAGACTTATATTTTTTAAAAAAAAAGTATACATTTCCAGATTTTAGAGTAAAAAATACAAAGGAAAAAGGCTTATATTTTAGCCTATTTTTGACCTTAAAAATGATGAAAAACACAATGTATATAAAAATGAATGTAAAACTATAATAAATTTTAGACTAATATTTATAAAGGTAAAACCCTTATAATATTTTTATAAAAATAACCCCTACTGTCAACGTACATTTCCAGAAATCCACTATAACCATTTTCCCTATAAATAAATTTATACAAGAGTTAGAAATGTATAAATTTATTGTAAAATATTAAAGGTTTTACTATATATGTATATATATATATTAAGAGAAAAAATACTGCGGATTTTACTTTCTATTTTWAAAAAAAATATCGGATTAAAATAAAAATTTGAGTTAATTTACTAATTTTTAACAAAAAAAGTATACATTTCACACATTTCTAGCTCTAAAAACTCTTTCAGAAACCCTTATAAATTTTTAAAAAAAAATTATACATTTCCAAATTTTTCTGAGATATTAAAAAATACCTATTTTATACATTTCTAACTTTAAAAACTCTTTCAGAAACCCTTATAAATTTTTAAAAAAAAATTATACATTTCCAAATTTTTCTGAGATATTAAAAAATACCTATTTTATACATTTCTAACTTTAAAAACTCTTTCAGAAACCCTTATAAATTTTTAAAAAAAAATTATACATTTCCAAATTTTTCTGAGATATTAAAAAATACCTATTTTATACATTTCTAACTTTAAAAACTCTTTCAGAAACCCTTATAAATTTTTAAAAAAAAATTATACATTTCCAAATTTTTCTGAGATATTAAAAAATACCTATTTTATACATTTCTAACTTTAAAAACTCTTTCAGAAACCCTTATAAATTTTTAAAAAAAAATTATACATTTCCAAATTTTTCTGAGATATTAAAAAATACCTATTTTATACATTTCTAACTTTAAAAACTCTTTCAGAAACCCTTATAAATTTTTAAAAAAAAATTATACATTTCCAAATTTTTCTGAGATATTAAAAAATACCTATTTTATACATTTCTAACTTTAAAAACTCTTTCAGAAACCCTAATAAATTTATTATGAATATAAATACAATTATAAATTATTGTAAAAGAGAATAAAAAAGAAAGATTATATAGATAAGATCATCTATTGTATTAAATTAATAATTTTATTTAACAATTCTATAAAGATATGAATATATTAGTATCTCATTTATGAATGTGTAGTACATAATATATATATATATATAAAGATATATGCATATATGTTTGTTAAATAAAATTATTAATTTAATACAATAGATGATCTTATCTATATAATCTTTCTTTTTTATTCTCTTTTACAATAATTTATAATTGTATTTATATTCATAATAAATTTATTAGGGTTTCTGAAAGAGTTTTTAAAGTTAGAAATGTATAAAATAGGTATTTTTTAATATCTCAGAAAAATYTGGAAATGTATAATTTTTTTTTAAAAATTTATAAGGGTTTCTGAAAGAGTTTTTAGAGCTAGAAATGTGTGAAATGTATACTTTTTTTGTTAAAAATTAGTAAATTAACTCAAATTTTTATTTTAATCCGATATTTTTTTTTAAAATAGAAAGTAAAATCCGCAGTATTTTTTCTCTTAATATATATATATACATATATAGTAAAACCTTTAATATTTTACAATAAATTTATACATTTCTAACTCTTGTATAAATTTATTTATAGGGAAAATGGTTATAGTGGATTTCTGGAAATGTACGTTGACAGTAGGGGTTATTTTTATAAAAATATTATAAGGGTTTTACCTTTATAAATATTAGTCTAAAATTTATTATAGTTTTACATTCATTTTTATATACATTGTGTTTTTCATCATTTTTAAGGTCAAAAATAGGCTAAAATATAAGCCTTTTTCCTTTGTATTTTTTACTCTAAAATCTGGAAATGTATACTTTTTTTTTAAAAAATATAAGTCTTTTTCCATAGGGTTTTT
>Austrognathia_sp_COX1
CTTCCACTTCAATTGGGTGCTCCTGAAATTTATTCCACGATGGTTCTTTTCCTGTAGGCATAAAGATATTGGATTGTTGTATTTAATCTTTGGGATCTCTACTGGTTTGGTGTCTGGTGGATTAAGAAGATTGATTCGTTTGGAACTAGGGTCTCCCGGTGGGTTATTGTTTGATGATCAGCTCTACAATGTTATTATTACTGCTCATGGGTTGATCATGCTTTTCTTTGTGGTCACCCCCGTTTTAATGGGTGGGTTTGGTAATTTCTTTCTTCCACTTCAATTGGGTGCTCCAGACATGGCCTTCCCCCGAATAAACAATGTTTCTTTGTGGTTAGCGGTACCTGGAGTATTTCTGTTAATTAGAAGAGCGCTAGTAGAGGGTGGTGCTGGCACTGGATGAACAGTTTATCCGCCTCTCTCATCAGGTCTCTTCCACTCTACTCCTGCAGTTGATCTAGCTATCTTCTCTCTGCACCTCTCTGGCATGTCACTCATTTTAGGATCTATCAATTTCCTGGTCACTGTAAAAAACATGCGAATAGGAGGTATACATGGGTCTCGGATCTCATTGTTTGCATGATCTATCTTTATCACTGGTCTCCTGCTTGTTCTTGCGCTACCTGTTTTTGCAGGGGCTATCACTATGCTTCTTGTGGATCGAAACATTAATTGTAGTTTCTTTGATCCTGCTGGTGGTGGGAGACCTGTTCTCTACCAACATTTGTTCTGGTTCTTTGGTCATCCGGAGGTTTACATTCTTATTTTACCAGGGTTTGGTGTAATCTCTTCGATTGTTTTGGAGGTAACAGGCAAGCCATCTGTGTTTGGTCACATGGGTATAATTTATGCTATGTGGTCTATTGCTTTTTTAGGTTTTATTGTTTGGGCTCATCACATGTTTACGGTGGGTTTGGATATTGACACTCGTGCGTACTTTTCTGCTGCTACAATTATTATCGGTATTCCTACTGGCATTAAGATCTTTAGTTGGATTGCTTCCCTGTATGGCAGAATAAAATTTAAACCTATGTCTCCCGTCTTGTGAGTTTGAGGTTTTATTTCGCTGTTTACCATCGGTGGGGTTACTGGGATTATACTTGCTAATTCTTCAGTAGATATCTTATTGCATGATACTTACTATGTAGTTGGGCACTTTCACTATGTTCTCTCAATAGGTGCTATCTTTTCCATGTTTGGAGGCTTTATTTTTTGATTCCCGGATATTACAGGTTTTGTTTTAAAAGAAAGGTTAGCCTGCATTCAATTTATTCTTATGTTTGTGGGTGTCAATTTAACTTTCTTCCCACTTCATTTTCTTGGTTTGTCCGGAATACCTCGACGTTACTCTGACTATGCGGATGTTTTCTTTCCTTGACATCAACTTTCATCTTATGGTAGGATGGTATCAAGAGTCTCAATCTTTGTTTTCTTTCTTATAGTATTAGAGAGTATGTTTTCAAATCGAACAGTTTTAGTTCTTGGGTCACTATCTCAAAAAGCAGAAGTGGTTCTTCGTCAGGTCCCAGACTCCCATCATCTAAACACAGAGGTTGGAATAATTACTCTCCCGTAACACTTGTTGGTTTTAAGTTAAAAAAGGATGAGGACTTCGAGAAGGGTCTGGACAAATTTGACCGTAGATCGGAAG
>Austrognathia_sp_COX2
GTCCGACGATCTGTTTCGTCACGGTTACCATATCGTGCAGTTGAGGCCATGACCTCTTTTATCTGCTTTTAGTTTACTCTTTACTGTTTGGGGTATAATTTGCTTCTTCAAAGGTGGTCAGCTCTTTCATCTCTTTCTGGGTCTCCTGCTTGTTTCACTGGGAGCATTTCAGTGGTGACGTGATACTTCTCATGAAGGGTCTTTTTTAGGGGACCACTCTTTTGCAGTTACGGAGGGTCTTCGGTGAGGTATAGTGCTCTTCATTACGTCAGAGGTTTTCTTTTTTTTAGCATTCTTTTGAGGTTGGTTTGATTTTAGCTTAACTCCTTGCACTGAGGGGTCAACCTGGCCACCTTCAGGCGTCACACCTTTAAACCCCCTTGAGGTGCCACTGTTGAACACGGTCATTCTTGTTTCATCTGGTGTTACTGTTACTTGGGCTCATCACGAGGCTCTTAATGGATATTATTTCACCTTTTTAATGGGTATGTTTTTAACTGTGGCTCTAGGTGGATATTTCACTACTCTTCAAGGCATGGAGTATTTGGAGTCCAGGTTTGGAATCTCGGACAGAGTGTATGGTTCAATTTTCTTTGTTGGGACAGGGTTTCACGGGCTGCATGTTTTGGTTGGTACCATCTTTCTGATCTTTACTACTTTTCGTTTTTATCTATTGTTGTGTCCCCAAGATCATATGTTTGGGTTTGAAGCAGCTGCATGGTATTGACATTTCGTTGATGTAGTTTGGCTTTTTCTTTTTTCATTTATTTACTGATGGGGGAATGCTTTTGTTTCAGTGGCATAGAGGTTTTATTTTGGTAACCACTTTGTTTTGTTTGTCGGTAGTTATTCTTTGCGTATGTATGCTAATCAAGAAGGTAAGGTTTAGCGAGTTCCCTGGGAGTCAAGGTATCTTTATTTTTACCCTGCCTATGTTAGTTGTAGTAGTGGCCACTATCCTAGCAGAAACCAATCGAGCCCCCTTTGATTTTGCAGAAGGGGAGTCAGAATTAGTGTCAGGATACAACATTGAGTTTGGCAGAGGAGTCTTTGCTTTGCTCTTTATATCTGAATATGGAAAAATATTGATCTTTAGTGTTTTGGTGGGAGTGCTTTTCTTAAAATCATTGTTTGCATGATCTGTCTTTATGATCCTTTTATCGGGCCTGGTGTGCTCCATTTTAATTTTTGGACGAATCAGATATCCACGGTATCGTTATGACAAGCTGATATTCCTAACATGGAAAAGACTTCTTCCAGGAGTAACCATATTTTTGGTGTTGTGTGTTATCTTGGGATCAAGGTGGGGCATTAGCTTAAAGTTAAAGCACTGGCTTGTCATGCTAAAGATATTCTGCTCCCTGTCTTTTTGGGGGTCCTTGTCTCTTTTAAACTCCACCTCTACTGCTGTTGAGCAGCTAGCTTTATTTCATGATGGGGTTATAATCCTTATCGTTTCTATTGGCGGATTGGTAGCATGAACCCTTTTTCGAAGGGCTCTTCTCTCTTTTACAAATTTAATGCTAGTAGAAGGTGCAGCCATTGAAAGAGTTTGAACTTTTATTCCTGCAGTGGCACTCCTCTTTGTTGCAGTTCCCTCCCTACGACTGCTTTATCTATTAGAAGAAAGATCTGAAGTTTCAACGATTGTAAAAATCATTGGCCACCAATGGTACTGGTCCTATGAATACCCTCAATTTGATTTGAGATTTGATTCTTACATGCTCTCTGATCTGCAAGACTCTTATCGTTTGTTGGATGTAGATAATCGCCTTGTGTTGCCACTGTTTTCTAAAGTGGGACTAGTATGCACAAGTGGTGACGTGATTCATGGTTGGGCTTTACCTTCTTGTGGTGTCAAGTTTGATACTCTACCTGGAAAAACTTCATTTAAAAGTATTAAATCCTCTATCCCAGGTGTCTTCTATGGGCAGTGCTCCGAAATTTGTGGTGTCAACCATAGTTTTATGCCTATTGTGGGAGAATTTATTCCACCGTCTCTATTTGTATCCTGGGTAAACTTATTCTAAAAAAA
>Austrognathia_sp_COX3
GTCCGACGATCTGTTTCGTCACGGTTACCATATCGTGCAGTTGAGGCCATGACCTCTTTTATCTGCTTTTAGTTTACTCTTTACTGTTTGGGGTATAATTTGCTTCTTCAAAGGTGGTCAGCTCTTTCATCTCTTTCTGGGTCTCCTGCTTGTTTCACTGGGAGCATTTCAGTGGTGACGTGATACTTCTCATGAAGGGTCTTTTTTAGGGGACCACTCTTTTGCAGTTACGGAGGGTCTTCGGTGAGGTATAGTGCTCTTCATTACGTCAGAGGTTTTCTTTTTTTTAGCATTCTTTTGAGGTTGGTTTGATTTTAGCTTAACTCCTTGCACTGAGGGGTCAACCTGGCCACCTTCAGGCGTCACACCTTTAAACCCCCTTGAGGTGCCACTGTTGAACACGGTCATTCTTGTTTCATCTGGTGTTACTGTTACTTGGGCTCATCACGAGGCTCTTAATGGATATTATTTCACCTTTTTAATGGGTATGTTTTTAACTGTGGCTCTAGGTGGATATTTCACTACTCTTCAAGGCATGGAGTATTTGGAGTCCAGGTTTGGAATCTCGGACAGAGTGTATGGTTCAATTTTCTTTGTTGGGACAGGGTTTCACGGGCTGCATGTTTTGGTTGGTACCATCTTTCTGATCTTTACTACTTTTCGTTTTTATCTATTGTTGTGTCCCCAAGATCATATGTTTGGGTTTGAAGCAGCTGCATGGTATTGACATTTCGTTGATGTAGTTTGGCTTTTTCTTTTTTCATTTATTTACTGATGGGGGAATGCTTTTGTTTCAGTGGCATAGAGGTTTTATTTTGGTAACCACTTTGTTTTGTTTGTCGGTAGTTATTCTTTGCGTATGTATGCTAATCAAGAAGGTAAGGTTTAGCGAGTTCCCTGGGAGTCAAGGTATCTTTATTTTTACCCTGCCTATGTTAGTTGTAGTAGTGGCCACTATCCTAGCAGAAACCAATCGAGCCCCCTTTGATTTTGCAGAAGGGGAGTCAGAATTAGTGTCAGGATACAACATTGAGTTTGGCAGAGGAGTCTTTGCTTTGCTCTTTATATCTGAATATGGAAAAATATTGATCTTTAGTGTTTTGGTGGGAGTGTTCTATCTTTGGTGGTTCTGTGGTACTTGCTGCTCTGCTTTTAAAATTGGGAGGGTATGCACTAATTCAGATTTTTAGAGTTTTGAAGATCGGTGATATCTGCAAGTTTATTCTTTTTGTTGTCGGGGTATCAGGTTGTGCATTTGCTGCCATTGTTTGCATGGTTCAAATTGATTTCAAATCTCTCATTGCTTATTCCTCGGTGGGTCACATGAGGGTGATACTTTTGGGCATTACAAGTATCGAAGGGTTAGGTTTTATCGGTGGATTGGTTATCATACTTTCTCATGGTTTGGTGTCTGGTGGATTGTTCTTTTTGGCAGGAACTCTTTTTTACAAGTTTAAATCTCGGAGGACCTTTGTCTCTCAAGGTAACATCTATCTTTCCACTGGGATAGGAATTTGGATCTCCCTTCTTTGTATTTTGTGTATGTCCCTTCCTCCAAGAGGTGGGTGATGCGGAGAGATGTTTTCTCTTTGATCGGCAGTGGGTTCTGTAGGTGTCCTTGGGATGGTTTTTATCGGTGTAAGCATTCTTTTTTGTGGCATATACTCTATCTTTCTATGGTGTAACCTCTCTCATGGAAAAAGTACTTGACACCACAACCAAAGATTTCTAGGG
>Austrognathia_sp_CYTB
AATAATTAAAAGCAAGAGCTAGTTTTTTTTTCAACTTTAGCGATTACCCAGAGGCAAACATGTAAAAAGTAGAGATCCCAAAGATTAAATACAACAAGTTATACCAGCAAACCTAAAACTGCAAATGTTTACAGAGACCAACGAAGGTTTGGCAATAATTAAAAGCAAGAGCTAGTGTATTCAGAGAAGATCTTGGATCCAACAGAAAAATTTTATAAAGACAAAAGATAAAAAGTAAACTAAGGAGCCCACTAGCCCCCAAACAACAAAAGGTGGTTCCACGGGGCTCATCCCGATTCAAGTAAGAACAATAAAGGTTACAATTAGAATTACAAACCAGAATTTAGCTAATGGATAAAACCTTAAAGAGGATTGCTTAGATAAAAAGAATATTCCGAAGGGTCTTAAAACTACTACTGATAGCAACAACGCCACAACACCTCCTAGTTTGTTGGGGACAGCTCGCAGGATGGCATATGCAAAAAGAAAGTATCATTCAGGCTGAATATGAACAGGAGTGACCAACGGGTTGGCAGGAGAGAAGTTTTCAGGATCTCTAAGAGAGTATGGCAAGAGGGTGACCAACAAAAGCATGCCCCAAACTTGAAGAATAAAACCCAATCTATCCTTTAAGGAGTAGTGGGGATGAAAACAAATTTTATCAACATCCCTATTTACCCCAAGAGGATTATTGGAACCTGTCTCATGCAAAAGAATCATATGCAGTAAGGCAATCACTCTCATTCCCAAAGGCAAAATGAAATGAAAAGAAAAGAATCGAATAAGAGTAGGGTTTTCAACGGAGAACCCGCCCCAAACTCATTCAACGACATCTTGACCAAAATATGGAACAGCAGAAATAAGATTTGTAATTACAGTGGCACCTCAAAAAGACATTTGACCCCATGGAAGAACATAACCCACAAAAGCTGTTCCTATCGCCATAAGTAAAAGAACAACGCCCGTATTCCAAACCTTCATATTTTTAAAAGAACCATAGTAGATACCCCGACAAATATGAATAAAGATACAGAAAAAGAAAATTGAAGCACCATTCGCATGGAGTGTTCGTATCCATCAGCCATACCCCACATCTCGAATAATGTGAACAATGGAGTCGAATGAAAGCACCACTCTACCAGAGAAATGCATAGAGAGTATTAGTCCTGTTAGTAGTTGAATGACAAGAGACAATCCGATCATTGACCCATAATTCCACCACAACCAAAGATTTCTAGGGGCAGGTAGATCCACAACACTTGAGTTTAATCTTTTAAGAAGGTAGTCCGATCGAATCAATCTTCTTGAAACCATCAGATCGTCGGACTGTAGAACTCTGAAC
>Austrognathia_sp_NAD1
AAAAGATTAGTTTAAATGTAGAACACTGGGTTTTCGTGCCAGAGGTAAATCTTTTTGGAGAGTCAGTGGTGGTCTACACCCACCTTAAGTTTTACAACCTCTCTATGTGAACTCTTTTGTTAGTTAACTCTGCACCTCTGCTTATCTCAGTTGCATTTTACACTCTCTTGGAACGAAAGTTCTTGGGGTATGCACAGTCTCGAAAGGGACCCAATAAAGTGGGGTGATTGGGCCTATTGCAACCAATGGGTGATGCTGCAAAACTTTTTACTAAAGAGTTTGTTCAACCACTGTCCGGTGGGTTATTGTGATTTATATTGTTCCCTGTTTTGGGATTGGTCTTAACTTTGGTTTTATGAAACAGTATTTGACCTCCCACCACCTTTCTGGTTCTCACCACAGGAGTTCTGGTTTTTATTTTTGTTTTAAGCCTTGATGTTTTCTCTGTTTTGGGTTGTGGGTATGCTTCAAACTCAAAATATGCGCTTCTGGGATCTCTCCGGAGAGTTGCACAAACGATCTCTTATGAAGTTTGTTTGTCGGTAGTTATTCTTTGCGTATGTATGCTAATCAAGAAGGTA
>Austrognathia_sp_NAD3
CTTTCTTTTTGGTGGGTATGTTTTTAACTGTGGCTCTAGGTGGATATTTCACTACTCTTCAAGGCATGGAGTATTTGGAGTCCAGGTTTGGAATCTCGGACAGAGTGTATGGTTCAATTTTCTTTGTTGGGACAGGGTTTCACGGGCTGCATGTTTTGGTTGGTACCATCTTTCTGATCTTTACTACTTTTCGTTTTTATCTATTGTTGTGTCCCCAAGATCATATGTTTGGGTTTGAAGCAGCTGCATGGTATTGACATTTCGTTGATGTAGTTTGGCTTTTTCTTTTTTCATTTATTTACTGATGGGGGAATGCTTTTGTTTCAGTGGCATAGAGGTTTTATTTTGGTAACCACTTTGTTTTGTTTGTCGGTAGTTATTCTTTGCGTATGTATGCTAATCAAGAAGGTAAGGTTTAGCGAGTATGAAAAACAATCGCCCTTCGAGTGTGGGTTTGATGTTTTAAAAAGTTCACGGGGGTCCTTGTCTCTGCGGTTCTTCTTTCTTACTTTAATCTTTTTGGTTTTTGATGCTGAAATTATTGTTTTCTTTCCGGGGATCCTTTTAATTACTTCTTTGGCTTTAAGGACTTTTATTTTTCTGACTCTATTTAGGGTGGTTGTCCTACTTGCATTTTATTTTGAATGGTTTAGCGGATCTGTGGAGTGAACACTTGAATCGATTTAGTTTAAAAAAAAATAAGGTTTAGCGAGTATGAAAAA
>Austrognathia_sp_NAD4
TTTGTCCTCTGTTGTACACTAGGGTTATAGTGGCCATCTCTTTGGTTTCTCTATCCAGGGGGTGAAAGTATCTCTCTTTAAGGTTTTATCCTGTGGTTGTGGTGATCTTACTTCTTACTATTCTCCGGAAAGGGTTGGTTGTTTGGGGGCTAGTCTTTGGAGGTATGATGTTTCTTCTTTCCGCTCTAGTTTTACCCGTTATACTCTCCACCATTTCATCAAATTTTAGTATGTCTTGCGTGGCTATAACGATTCTTTTTGCCTCTCTCATGCTATCCTTTACCCTAGAAGATCTTCTTTGATTCGTAGTCTTTTTTGAAGCGAGGATGATTCCCACCCTTTCACTGATCTATTTCTGAGGGTACCAACCGGAGCGTGTTCTGGCGGGTATCTATCTTTTGGTTTACATGACGTTCAGTTCCTTGCCTATATTGCTGTGGGTCGTTTATTTGATAAACTTAAATGGGGGTGTCTGGTGGGAGAGGTTATTGCTTGTTGGAAATTTTATTGTTTCTCCTTTCATTCTTACCTTGGTACTTCCCTTTATGGTAAAGGTCCCCACATACGGGTTTCATCTTTGGCTCCCTAAGGCACATGTGGAGGCACCTGCTGGTGGTTCTGTGGTACTTGCTGCTCTGCTTTTAAAATTGGGAGGGTATGCACTAATTCAGATTTTTAGAGTTTTGAAGATCGGTGATATCTGCAAGTTTATTCTTTTTGTTGTCGGGGTATCAGGTTGTGCATTTGCTGCCATTGTTTGCATGGTTCAAATTGATTTCAAATCTCTCATTGCTTATTCCTCGGTGGGTCACATGAGGGTGATACTTTTGGGCATTACAAGTATCGAAGGGTTAGGTTTTATCGGTGGATTGGTTATCATACTTTCTCATGGTTTGGTGTCTGGTGGATTGTTCTTTTTGGCAGGAACTCTTTTTTTACAAGTTTAAATCTCGGAGGACCTTTGTCTCTCAAGGTAACATCTATCTTTCCA
>Austrognathia_sp_NAD5
AAATAGGGCCTTGATTACTATCCCCTTTCCATGGTTCTTCTGCTTGTTACTTGCAATCTTTTTATATTATTTGTTGGATGGGACGGTCTTGGGGTGACATCCTTTTTTTTGGTTGCATGGTATAAAAACAAGGAGAGATTAAATAGGGCCTTGATTACTATCCTTTACAATCGGCTGGGTGATGCATGATTTATTTTGGGGGTCCTTGTCTCTTTAGGTATTTCAAGATTCTTTCTCGGTTGGACAAATTGAGTGTTGTTCCCCCTTGGAGTACTTTTAGTTTTTATCGCTAGAACTAAGAGAGCACAAGTACCCTTTTCAACATGATTACCTGCTGCTATAGCTGCACCTACCCCTATCTCTGCACTGGTTCACTCCTCCACACTGGTTACTGCGGGCGTTGTTTTATGTTTGCGGTCCTCATTTCAACTATTAAGTTCATGATGGGGTGCAATGCTTTTAAAATCTTTGGGATCCCTGACTTACTGTATTTCTGCTGTGGGTGCCATTGAAGAAGGTGACACTAAAAAGGTAGTGGCTATGTCAACCCTAAGACAGCTGGGGTTTCTACTTTTCTCACTAGGATTATCCTTACCTTGCCTTTGTTTCTTTCATATAATTACCCATGCCTTCTTTAAATCCGTTCTCTTTATTAGTGTAGGACAAATTATCAAAAATAACTACGGGTCTCAAGAGGTGGCTCTCTCGTCTTCTACTGGTTATCTTTCT
>Austrognathia_sp_ATP6
TGTTAATGGGCATGATCGTCTGAGTACAGAGATAAAAGAAGACAGAAGATGTATGCTTGGATAAGGCAAGTGGCTACTTCAAATAGGATATACCCTATGGCGGAGATAGTTAAGAAGATAGTTGTAGTTAGACTAGAGAACCAAGCCGAGGCACAATAAATTCCTATAAGTCTTAAAACAATGTGGCCTGCCCTTATGTTAGCAGCTAGACGGAAGGATAGAGTTAACGGACGTACAAGAACTCTTGTTGTTTCGATTAATACTAGAAATGGGTTTAGCCAATCTGGAGCTCTGTCAGGTAGGAAGTGGGCTGTTGATTTTTTAGGGTTGTGGGAGAATCTAGAGATGATTAATCTCATTCAGATTGGAAGTCCTAGGGTTAGGGTAAAGATTAAGTGTCTTGAAGTCCTGAACGTATAAGGAATAAGTCCTATTAAGTTTACGATAATTAAAATAAAGAAGATGG
>Catenula_lemnae_COX1
GAGTACATGGGCTCTCTTCATATTGCTGGGGCCAGATCTATACTAGGGGCTTTAAATTTTATTGCTACTGTTATTAATCATAAGGGAAATATAAGATGAGTGAAGGCAGCTTTATTTGTATGAGCTGTGTTTGTTACTGCTTATCTTTTACTCTTATCTCTCCCTGTTTTGGCAGGTGGGTTAACTATGTTACTGTCTGATCGTAATTTTAATACTTCTTTTTTTGATCCTGCTGGGGGGGGTGATCCAATCTTGTTTCAACATGTTTTTTGGTTTTTTGGTCATCAAGAGGTTTATATACTTATAATTCCCGGGTTTGGTATTGTATCCCAAGTTGTTATTTTTGTCAGTGGAAAGGAAACTTCATTTGGTTATTTAGGAATGATATTTGCTTTGATTAGAATTGGTGTTTTAGGGTTTATTGTATGGGCTCATCACATGTATACTGTTGGTTTGGATGTTGATACACGTGCATATTTTACTGCAGCTACAATGATTATAGCAGTCCCCACAGGAATCAAGATTTTTAGGTGGGTTGCTACTTTATTGGGGACCCCTCTATTTAACGATAAGGGAAAGGCTTCTGTGTTGTGAGTAAGTGGATTTTTATTTTTGTTTACTGTTGGTGGTTTAACTGGGATTACATTGTCTAAAGCTGGGTTAGATGTAATGCTTCATGATACATATTATGTTGTTGCACATTTTCATTATGTTCTTAGTATGGGGGCAGTTTATACTATTTTTTTAGGGTTCATTCACTTTTGACCTTTATTTACTGGGTGTGTGTTGAAAAAAGTATTACTTGTTTCTCATT
>Catenula_lemnae_COX2
ATTATATCTATTATATTTGTTCTTTTATTAAATATTCTTTTTAATTCACGCCATCATTTAAATTCGGAACGAACTTTTAGTCATTCTACAAATTTAGAAGTTTTTTGGACTATTGTTCCTGCACTTCTATTAGTAACAATAGCATATCCGTCATTTAGTTTACTTTATGCATTAGATGATTTAACAGTACCATCATTAACTATAAAAATTATTGGGCATCAGTGGTATTGGAGTTACGAGTATAATTCTTTTAAAACTAATTTTTCTTTTGATTCCTATATTTTAAATTCATATGAATATGGTTCAGGTCAACTAAGATTATTAGAAACAGATAACCGACTATTTTTACCTATTAAAACACATATTCGTTTATTAATCACATCTGCTGATGTTTTACATAGTTGGACAATACCTTCTTTTGGTATAAAAGTAGATGCATGTCCTGGTCGCTTAAATCAAGCAACTTTATTTATTAAAAGACCTGGTTTATACTTTGGTCAGTGTAGTGAAATTTGTGGGATTAATCATGGTTTTATGCCAATAGTTGTTTTTGCTTCAAGTGATGCTTCTTTTTATTTTGAAAATTTTTTAAATAAATAATTAATATGAAAAATATTTTAG
>Catenula_lemnae_COX3
GACAGAACGCAGAGTACATGGGTATTCCAAAAACATGTTAAAAAGAAATAATCAAAGACATAGTTTTCACTTAGTAGATCCTAGTCCGTGACCATTAATTGCGTCGTTTTCTGCTTTAATGTTAACTGTAGGCGCTACTATGTATATGCATGGTTATGTTGGGGGTGGAATCCTAATGCAAAGTGGTTTTTGTATGATACTGTTTATGATGTTTTGTTGATGACGTGATATTATACGAGAAGGAACCTTTGAAGGTCAACATACTAAATCAGTTCAAACTGGTTTAAGAATGGGTGTTTTATTATTTATTGTATCAGAAATAATGTTTTTTTTTGCTTTCTTTTGAGCTTTTTTTCATTCTAGTTTTAATCCTAATTTAGCTATTGGAGGTGTATGACCTCCTGCTTATATTACAACTTTAGATCCTTGACAAATTCCATTATTAAACACTTGTCTACTATTATCTTCAGGTGCATCTGTAACTTGAGCCCATCATGCAATAGTTGGTGGTTCAAAATTTCAAGCATCAATAGCTTTAATAATTACTGTTATATTAGCAGTAATTTTTACTGGATTACAAGGATTTGAATACGCAACTGCGCCATTTACAATTTCAGATGGTGTTTATGGTTCTTGTTTTTATCTAGCAACAGGTTTTCATGGTTTTCATGTTATTATTGGAACTTTATTTTTAATGGTTTGTTTTTTTAGATTATATTTAAATCATTTTACCAGAGAACATCATTTTGGATTTGAGGCAGCAGCGTGATATTGACATTTTGTAGACGTTGTATGATTATTTTTATTTATTACAGTTTACTGA
>Catenula_lemnae_CYTB
TTAAAGTTTTTATCCTCTACAGTATTTTTATTAAAAAAAAATTTATTATAAAAAGATCCAAATTTTTTTGATTGATCTTGCAAGTCACATTCGCCACCTTGATCACAAATAGGGCAATCTAATGGATGATCTAAAAGTAAAAACTCAATAATTTCTTCTCTTGCTTTTTCAACAATTGGGTCATCAGATACGATTTCCATATTGGGCATAACCTCAGTCAAACATGCAAGAAGTAATTTATCATCATCAGTTTCTAATTTAACTAAACAAAGTCGGCAATTTCCAGCAATAGATAAAGATTCATGATAGCAAAATCTGGGTATTTTTACACCAACAAATTTACATGCTTCTAGAATAGACAAATTTTCTTTTACAAGATAATTTGTTTGGTTAATTACAATATTAATCATATAAAAAAGTTAAACTATTTTAATAGGTGTCTTTCAATTAGTCCAATAGCTGGAACTAAAACTAAAAACATAACAAAATAAAAAATTGTTAAAAATAAACCAATATAGGTATAAGGCTCTTCAACAGGTTTTTGACCAATCCAACCTAATAAAACAAAATCAGCAAATAAAAACCAGTAAACTAGGCCAAAAATAGGTCTGAATTTTGAACTTCTAATTAATGAAGTATTTATAAAAGGTAATAATAATAAAATTAAAATAGCACCTACCATAGCAACAACGCCACCAAGTTTATTTGGAATAGAACGAAGAATTGCATAAAAAGGTAAAAAATACCACTCAGGAACAATATGAGCTGGTGTTACTAATGGATTAGCTAAAATATAATTATCAGGGTGTCCTAAAGTATTAGGCATAAAAAAAACGAATCCTGAAAATACAAAAACTAAAATAAAAAAAGCGAATAAATCTTTTACATAAAAATAAGGATAAAAAGATATTGTTTCAATATTAGTATTAATTCCTAAAGGATTGTTAGATCCATCTTTGTGTAATAAACTAAGATGTAATAAAGTTAAACCTGCAATTAAAAAAGGCATTAAATAATGTAAACTTAAAAATCTATTTAATGTAGCATTATTAACTGAAAAACCACCCCAAAGCCATTCAACGATGCTGCCTCCAATAACAGGAATAGCAGAGAATAAATTAGTAATTACAGTCGCTCCCCAAAAACTCATTTGCCCCCAAGGTAATACGTAACCCATAAAAGCAGTAGCCATCATAAGAAGGAAAATAATAACACCACTCATCCATAATCTTGCACGAGGATACATGTAAGAACCGTAGTATAAACCACGAAAAATATGACAATATACAACAATAAAAAACATTGACGCACCATTTGCGTGAATATATCTTAAAAGCCAACCATTATTTACGTCTCTCATAATATGTTCAACGCTTTTAAAAGCTAACTCAACATTTGGTGTATAATGCATAGCTAAAAAAACACCTGTAAGTATTTGAATTACTAAAACAATACCTGCAGCAGATCCAAAACTCCATAAATAGTTTAAATTAATAGGAGTTGGATAATCAATAATATGCGAATCAATAAACGCTAAAGTTTTATCTTTATTCCAACGGGTCATAAAA
>Catenula_lemnae_NAD1
ATCACCCCATGTACTCTGCGTTGGTATCAACGCAGAGTACATGGGGTGATAGTTAGAATTATACTTCAATTTTCAGCAAAGTGAGAGATTTTGGTTATTTTTTGTTTGTTTTTCCTTTTGCCTGTTTTCTTTATGAGGGTTTTTTCTTCTTCTTGAAAGAGAACTTTCTTTTTTGATAAAGAGATGGGATTAAAGAGGAATATTTCTGGTATTTCTGCTTTTATTAGGACTTTATTTTGTTTATTGTTGGTAATTAATTTTAGAGGGTTGATTCCATTTTCGTTTGCGAGAAGAAGACAGGGATGATTTAGGATTGTTTTTAGAACTAGGTTTTTTTTGGTTAGACTTGTTATTTTCTTTCTTCGAGGTAAAATTGCGTTCATGACTCATTTAGTACCTACTGGTTCACCAGTGGGTTTGGGTTTAGTCTTGTTTTGAATGGAGATTATTTCGACTTTGATTCGTCCACTAACTTTAGTTCTACGGCTTTGTGCAAATATGACAGCTGGTCATGTAATATTGGGGCTTATTTCTAGATTTTTTGTTCAGTCACTTTTTTTTCCATCGGGACTCACTGTTGTTTTATTCGGGTGTGGAGTAGTATTTATTTTATTTGAGGCTTTTGTAGCTTTTATTCAAAGGTTAGTGTTTTCTTTGTTATTAATTAGTTATTTAGACGAAGCTAATTAGCTACTATAGCATATTTAGTGTAGTAGATTTAGGATCTACTGGTCGGAATTTTCCGTGGTAGCTTTTGGTTAGAGGGGGATTCCGTTTGTAGTTTAATAGAATACATGCTTTGGGAGTATGAGGTACCTTAGTCGAACGGATGTTTTTGGCTTTTTTATTGGGGTTATTTTCTATAATAGCGGTAGCTTTTTTTACCTTAGTCGAACGGAAGTTTTTTGGTATTGGACAAAGTCGGAAGGGTCCTGATAAGGTAAGTGTACAGGGTTTGCTTCAACCTTTAGTTGATGTTTTAAAACTTTTTAGTCATAAATTACTTTGAGTGACTTCGTCTGATTTTTTTATTTTTTACCTTTCTCCTTTTTTAGTAGTAGTTTTAATAGTGGTATTGTGGGCTTTTTTTCCAATAGATTTAGAAGAAAATTCCCCTGTTGTTTTATTTGGAGGAATTTTAATGGCTCTGTCTTTAGTGGGGTTAGGGCTTGTTTTTACTGGTTGAAGAAGGAGATCGTCATTTGGTCTAATTGGAAGTGTTCGTGGCTTAGTGCAGTTTGTTTCTTATGAAATTGTGTATTCTTTTGTTTGATTTCTTTTGTTTTGTTTCTTAATAGGATATTCTGGTAGTGAGTTGAAGTGAAATAGGAATCCATTTTATGTAGTTTTTGGGTTAGTTGTGTTTGTGTTTTTTTTTGTTATTATTTTGGCTGAGAGACAACGAAATCCATTTGATTTTGCTGAGGGGGAGAGGGAATTAGTCTCTGGTTTTAATACTGAGTTTTCTTCACTTTATTTTGCATTAGTGTTTTTAGGAGAAAATGGGATTTTTATTTTAATAAGTTCAATCTTATGCAGTATTTCTGTTATGTGAGCTGGATGATTTTTTTTTACGGTTGGGATTTTCATATTTGTAAGTTTGGGGATCTTGATTCGGAGAATTATGCCGCGTTTTCGATATGATCTTCTTCAGAAGCTGATATGAAAAAGAATTCTTCCGATTAGAATGATTTTGTTCAGATTGATTTTTGTGTGTTTTTGGATTGATAGTTTAAAGAGAACAGCGAATTGCAGATTCGAAAGTGTTTTTACTCAATCTTTTTGGCTTAGGAATATCTCCTTTTGCTTTACAGGCAATTGTGCACTATACACCACTAAGCCGACGACTAATCTAACGGGGATTCTGAAGAGAAAATTTTTTGGTCGGGGGTAGTTTTGTATTCTTATTTTCAAGAAGGTTTGTCATTGGGTATAATTAGATTAATTTGTTTTCATGATTTAGCTGTTGAAATTCAAATTGCGGCTTTGCTAGTTGTATTAGCTATAGTGGCTTGTTTACTTACTTTGAAGGGATTTTGAAGATTTGGGTTGGATAGACATCGAGTTGAATTTCTATGAACTGTTATTCCATTTATAATTATTATTGTTTTTGCTGTTCCATCTTTGGTTTCTTTGTATTTATTGGCTTCTTCTCCTTCTTATATGGGAGGAGAGCCTGCAAAGTCTCGACTGAGGTTGGACAGAATTGCTAAAACAAAAGGTTTTTTTGAGTTTTTTCATACATATAATCCAGATTATAGGGAGGGGGGTTCGTATTTTTCTATTGTAAAAGAGAGGAGAAGAATTCCAGTTCTTGTTACTGGTCGGCAGTGATATTGAGATTATGGAACGGTTACAAAGGCTGGTTGTGGGAGAACTTTGAGGGGACTTGTTTCTTCTCATATAATTAGGACAAATGATGTGTTTCATTTATTACAGCTTGATCAATGACTTTATCTTTCATCAGGAGAAGGTTATGTTTTTGCTGTTACTTCTGGTGATGTTCTTCATTCTTTTGCAATCCCCACCCTAGGAATTAAGATTGATGCAGTCCCAGGTAAAGATAATAGTATTTTTTGTTCTCCTATTATTCCAGGTTTATTTTTTGGAAATTGTTCTGAGATTTGTGGTGTTAATCATTCAGTGATGCCTATTGGAATTGTAGTGGATAGATCTAAGTTTAAAGGGGATTCTTCAAGATTATTAACTTTATTCGATGTTTCGGTAGGTTTTTTAAAGGATAGTTTGATGAAAGCTTTAGAGTAAAAAAAA
>Catenula_lemnae_NAD2
GACCTATAGTTAGTATTTCAGGGTTGTTTGTGAAGTTAGGGATTTTTCCTTTTTTTTTCTGGGTTCCTAAAATAATGTCTGATTTTAGTTGGCCTAGTGTAGCGGTTGTTTTGGTTCTGCAAAAGATTGCTCCTTTATATTTGTTAAGTATTTTCAAAAACGGAATTATGGGTTATAAATTTTTGCTTTTTTCTTCTTTTTTTTTAAGGTTGGGGGGCATGTTT
>Catenula_lemnae_NAD4
GCCGAATCTCCAACAACCACATTGAAAAAATTAAAATCAATAAAAACAACAACAATATATATAGTACTGTCCAAGTCGGTTTAGTTTATATAAAATTTGGGATTTGTAATCCTGAGAAGTCTTTTCAACCGGCTAGAAGAGCCCAACAAGTTGGAAAACTAACTTTCAAAGCTAGCGAATTCTCTTCTAAGACCAAAAAATTAAAGCAACGTTTCAAATACTCAACCCTGATAAAACACAAAGAAGTCACACCTCTGAAAATAAACAACCTTGTTTATTTTCTTTCTGAAAAGAAGTTCAATCAAACAAGCTAAAAGAAAAAACTCCCCCCACAATTCCACTCATAATTAATACAAGACTCATTCCAATGACTCCCGAACAAACCATCTGGAAAACAGACACCTCACCAAAAAATCTAAAAGTAGGTGGCAATCCAGCATTTATAAAACACACAACAACTCAAACTACCATCAAGAGAGTAGAAAGAGACCAACCCTCACGCAAAACAAGAATCGAACGTGACGCACGCCTTTCATACAAATGACCAATAAAAAAAAAAAAACAACCAGCTACAAATCCATGAGAAACAGAAACAAAAACAGCCGGATCCACCATCAATCTGCGCGAACCCACCATTCCCGCTCATAGAGCCCTTATATGGGAAACACTTGACATAGCAATAAAAGCTTTACAATCTCTCTGTAAAAAACAAACAACTCCAGCAACAAAAGCACCAAAAATCCTAAAAGCAAATGTAAACTGAGCAAACCCACAAAAACAAAAGACTAATAACCGCAATAAACCATAGGACCCCAACTTTAACAAAATTCTCGCTAAAAGCACCGAACCCAAAGTAGGTGCCTCAACATGAGCTCGTGGAAGCCAACCGTGCATCAAAAAAACAGGAAATTTTACCATAAATATAAAAACTATAACTACAAACAATCATCTTAAAGAATGTTCCCCTCATAAAGAAAACCTTCCCGTTAAACCAGAAGAAAAGCTCCACAATAAACCAACAAAAAATGGAATTGAAGTACATAAAGTATATAAAATAAAAAAGAGAACTGCAGAAGTTCGCTCCCCCGTTTTTCCAACAGAAATATATATTGCCATTGGAAAGACAATTACTTCAAAAAGAACAAAAAAAGACAAAACATCCCTAAGCAAAAAACATACTCTCGAACTAAGAAGAACTACCAAAAAAAGAAAATTCTTTCCTCAAACCCAGATTCTGGACATAATTACCACTCTTAATAAAAAAAACAAAAAATTTGATGAATCAACATTCAAAAAAATCATTTTTCAAGGTAAAAAAAAGAAAAACACAGGGGCAACTAATAGACCCAACCCCCCACTTCCACTCACAACTCTTATTCAAACTATCACCCCATGTACTCTGCGTTGATACCTGTCTCTTATACACATCTGACGCTGCCGACGAATAGAGAGGTGTAGATCTCG
>Catenula_lemnae_NAD5
GTGCTATGGGTAAATCAGCACAACTTGGTTTACATACTTGATTACCTGATGCAATGGAAGGTCCTACACCAGTTTCAGCGCTAATCCACGCAGCTACCATGGTTACTGCTGGAGTTTTTTTATTAAGTCGTTGTTCTTATATTTTTGAATTATCACCTTTTACATTAAATATAATTATATTAGTTGGTTCTGCAACAGCTTTTTTTGCTTCTACTACAGGATTATTTCAAAATGATATGAAAAAAGTGATTGCTTATTCAACATGTAGTCAATTAGGTTATATGATTTTTGCATGTGGTTTATCAAGTTATGAAGTAGGAATGTTCCACCTTTCAAATCATGCGTTTTTTAAAGCGCTTCTTTTTTTAGGTGCAGGATCTGTTATACATGCTTTATCTGATGAACAAGATATGCGAAAAATGGGGGGTCTTAGAAGAATATTACCGTTTTCATATTCAATTATGTTAATAGGTTCTTTTGCTCTAATGGGTTTTCCTTTTCTTGCAGGTTTCTATTCAAAAGATGTTATTTTAGAAGTTAGTTTTGCTACTTATACTGTATATGGTCATTTTTCATATTTATTAGGAGTACTTGCAGCATTTGCTACTGCCTATTATTCAATAAGAGTTCTATATTTAGTTTTCTTATCAGAACCAAATGGTAATAAAAATAATATTTTTAATGCGCATGAAGGTACTTTAAGAATGACTTTACCGTTATTTCTTTTATGTTTTTTAAGTATTTTTATTGGATTTTTATCAAAAGATTTATTTATTGGTTTTGGTACAGATTTTTGAGGATCAGCACTATATATAAATGCGACAAGATATGCTTTAAGTGATATAGAGTCTGTCTCTTATACACATCTCCGAGCCCACGAGACAGGCAGA
>Catenula_lemnae_ATP6
AGCTCAAACAAAAAATAAAAACCCAAAATCAAAAAAAAAATAGTTGACACCACAACAGAAAAAGACAAACTAGCTGTCAACACATTTAGCCTAATCAGACCTATAAAAACATGGCCCGTAGTCATTTTAATACTAAGACGCAACCTTAAAGTAAACGGCCGTATTAAAATCCTAATTAATTCTACTATAGACAAAGGTCTTCTCAAAACAAGAGGCCTCCCAGCAGGAACCAAATGCCTAAAAAATTTTATAATAGATGAGAAAACCTTACTCACTATAATAGTTAGCCACAAAATTAAGGCAATGGACAAAACAAGTAATATTTGTGTGGAGACCCCAAAAACATAAGGAAATAACCCTGTGAATTTTATACACATAAGAAACACAAAAAACCCAGCAAAAAACATAAGAGAAAACGGGACCCTCTTATGCCTACCACCATAGTTTTTACTAAAAAATCCCTGTAATATAACTTTCAACAAAGTCTTCCCTCTCATACTACCAGCCCAAAACTCAAAAACAAA
>Cephalothrix_linearis_COX1
GTCCGGCGGATCCTTTGATAGCGGGGGCTATTTTATGTTTAATTATTATAATTTTTTAAAAAATAAATTGGGTTATAAAAATGAATATTCTTCTGGTTTAAAATCTCGTTGATTGTTTTCAACTAATCACAAAGATATTGGTACTTTATATTTTTTATTTGGTGTCTGATCTGGTTTAGTAGGTTCTGCTTTAAGTTTGTTAATTCGAGCTGAGTTAGGTCAACCTGGTGCTTTAATAGGAGATGATCAATTGTATAATGTAATTGTTACTGCTCATGCTTTTGTAATGATTTTTTTTTTGGTTATACCCGTAATAATTGGTGGTTTTGGAAATTGATTAGTTCCTTTAATATTAGGTGCTCCTGATATAGCTTTTCCTCGTATAAATAATATAAGTTTTTGATTGTTGCCCCCTGCTTTAACTCTACTTTTAGCTTCAGGTGCTGTTGAAAGAGGTGTTGGAACAGGATGAACTGTATATCCTCCTTTATCAGGAAATTTAGCTCATGCTGGAGGTTCTGTAGATTTAGCTATTTTTTCTTTGCATTTAGCTGGAGTTTCTTCAATTTTAGGAGCTATTAATTTTATTACAACTATTATTAATATGCGATGACGAGGTATACATTTTGAACGTCTTCCTTTGTTTGTTTGATCTGTAAAAATTACTGCTATTTTATTATTATTATCTTTACCAGTATTAGCTGGTGCAATTACTATATTATTAACTGATCGAAATTTTAATACTTCTTTTTTTGATCCTGCGGGAGGGGGAGATCCTATTCTTTATCAACATTTATTTTGATTTTTTGGTCATCCTGAAGTATATATTTTGATTTTACCTGGATTTGGTATAATTTCTCATATTGTTAATCATTATACTGTAAAAAAAGAATCCTTTGGTACTTTAGGAATAGTTTATGCTATATTGGCTATTGGTTTATTAGGTTTTGTTGTTTGAGCTCACCATATGTTTGTAGTTGGTATAGATGTAGATACTCGAGCTTATTTTACTGCAGCTACCATGGTTATTGCTGTTCCTACTGGAATTAAAATTTTCAGTTGGTTAGCAACTTTATATGGATCTGTAGTAAAATATGAAGCACCAATGTTGTGAGCTTTAGGTTTTATTTTTCTTTTTACTGTAGGTGGTTTAACTGGTATTGTTTTAGCAAATTCTAGTCTGGATGTTTCTTTACATGATACTTATTACGTTGTTGCTCATTTTCACTACGTTTTATCAATAGGAGCTGTTTTTGCTCTTTTTGGTGGTTTTAATTATTGATTTCCTTTAATTACTGGATTAACTTTACATTCTCGTTGAGTTAAATCTCATTTTTATATTATATTTTTAGGAGTAAATGTAACTTTTTTCCCTCAACATTTTTTAGGTTTAGCTGGAATACCTCGTCGATATTCTGATTATCCTGATGCTTTAATAAAATGAAATGTAGTTTCTTCAATAGGTTCAATGGTTTCTTTTATTGCTGTTTTATATTTTATGTTTATTGTATGAGAATCTTTTGCATCTCATCGAGGAGTAATTTGAAGCTCTCATTTAAGAACTTGTTTAGAATGAGATAATCGTTTACCTTTAGACTTTCATAATTCATCCGAAACTGGTGCTTTACTAATCCGTTAAATTTATAAAAAAAAA
>Cephalothrix_linearis_COX2
GGAATTTTTAAATCTCTAATCAGCGGGGGCATGATAAGTTGAGGACAATGAGGTTTTCAAGATGCTGTTTCTCCTTTAATGGAGCAGTTGATTTTTTTTCATGATCATGCTATGTTAATTTTAGTTATGATTGTATCTATTGTAGGTTATGCTTTTTTTGGTTTACTTAATAATAATTTTACTTGTCGTTATCTTTTAGAAGGTCAAGAAATTGAAACTATTTGAACTATTTTACCTGCTATTGTTTTAGTTTTCTTAGCTTTGCCTTCTTTACGTTTATTATATTTATTAGATGAGATTAATGATCCTGTTTTAACTATTAAAGCCATTGGTCACCAATGATATTGAAGATATGAATATTCTGATTTTTTATCTATTGATTTTGATTCATATATAATTCCAACTTCAGATTTAGATTATGGAGATTATCGTTTATTAGAGGTAGATCATCGTACTGTAGTTCCTTATGATGTAAATGTACGTGTTTTAGTTACTGCTGCTGATGTTCTTCATTCATGAACTGTACCCTCTCTAGGTGTAAAAGCTGATGCAGTACCTGGTCGATTAAATCAATTAAGATTTTTTATTAATCATGCTGGAGTATTTTATGGACAATGTTCAGAAATTTGTGGTGCCAATCATTCTTTTATACCTATTGTTATTGAAGCTGTAAATATGAATACTTTTATTACTTGGGTAAAAAGAGTATCTTAATATATATATTAAAAAAA
>Cephalothrix_linearis_COX3
ATTTACCAGAGTCGACATGACCAATGACGACAATGTTGGTGCGAAATCCATTTCATTTAGTAGAATTAAGTCCTTGGCCTTTAGTTGGTTCTTTAGGAGCTTTTTTTTTAACTGTAGGTTTAGTCTCTTGATTTCATGGATCAGGATATTTTCTTCTTTTATTAGGTTTAATTGTAATCTTATTAACTATATTGCAGTGATGACGAGATATTGTTCGAGAGGGTACTTATCAAGGATTTCACACTTATCAAGTTTGTGTAGGTTTACGTTGAGGAATAATTTTATTTATTGTTTCTGAAGTTTGTTTTTTTTTTGCTTTTTTTTGAGCTTACTTTCATAGAAGTTTAGCTCCTAGAATGGAATTAGGTTGTATATGACCTCCTTCAGGTATTGAACCTTTAAATCCTTTTTCAGTTCCTTTATTAAATACTGCTGTTCTTTTAGCTTCAGGTATTACTGTAACTTGATCTCATCATTCAATAATAGAAGGTGATCGTTTGGGAGGAATCCAAGGTTTAATTTTAACTGTTATTTTGGGTATTTATTTTACTGTTCTTCAAGCTGGAGAATATTATGAAGCACCTTTTACTTTAGCTGATGGAGTATATGGTTCAACTTTTTTTGTTGCTACTGGTTTTCATGGTTTACATGTTTTGATTGGAACTACTTTTCTTATTATTTGTTTATTTCGTTTATATATATATCATTTTTCTGTTGGACATCATTTTGGTTTTGAGGCTGCTGCTTGATATTGACATTTTGTAGATGTAGTATGATTATTTTTATATTTAAGAATTTATTGATGAGGTTGTTAATTTTCTAATTAAATATTAAAAAAAAA
>Cephalothrix_linearis_CYTB
GTGATTCGAACACTTTCTTTTTGTTTTCAAAACAAACATGCTCCTAAGCTTAATAACTTATTTGTTGTTAATAATCAAGAATATTATCTCATCCTTTTTGTATGTAAGGAAAAGCTAAAAAATAAAAAAAATAACAAATTCTAAAAATTTGTCCAATACCTTCGTAAGGAGATTCAACAGGTCGAGCACCAATTCAAGTTAAAATAAGAAAAATTACAACAAAAAACCAAAAAAAAATTTGATTTAAAAAATAAAAACTAAAAACTTTAAATTTACCTACATGTAAAAAAGGAATAAAAAACAAAATTAAAATTGATATTAATAAACCTATAACCCCACCTAATTTGTTTGGAACAGAACGTAAAATAGCATAAGCAAAAAGAAAATATCATTCTGGTTGAATATGAACAGGAGTAACTAATGGATTAGCAGGAATAAAATTTTCTGGATCTCCAAGCAAATTTGGTCTTATTAAAACTAATGAAATTAATAAAAAAAATATTACAATTACAGCAAAAAAATCTTTTACAACAAAATATAAATGAAAAGGAATTTTATCAGAATCTCTATTTAATCCTAAAGGATTATTAGAACAAGTTTCATGTAAAAATAACAAATGTAAAATTACTATTCCTGTAATAATAAAAGGAAATAAAAAATGAAAGGCAAAAAACCGAGTTAAAGTAGCGTTATCAACCGCAAATCCTCCTCAAATTCATTGAACTAATATATTTCCAATATAAGGAAAAGCAGATAATAAATTAGTAATAACAGTTGCTCCTCAAAAGGATATTTGTCCTCAAGGTAAAACATATCCTAAAAATGCTGTTGCTATAATTAATAATAATAAAACAACTCCAATATTTCAAGTTTCAGAAAAAAAATATGATCCGTAATAAATTCCACGACCAACATGAAAATACAAACAAAAAAAAAAAAACGAAGCACCATTTGCATGTAAAGTTCGAAGTAACCATCCATAGTTAACATCTCGAACAATATGTGAAATAGAAGAAAAAGCTAAATCAACATGACCTACATAATGTATAGCCAAAAAAATTCCTGTAATCAATTGTAATCCTAAACAAGCTCCTAATAAAAACCCAAAATTTCATCAATTTGAAATATTTGAAGGAGTAGGATAATCAATTAAGGAACTATTTAAAATTGTTAAAACAGGATGAATTTTTCGAAGAGGTAAAAACATCCCCCGCGGGGAGGATGATGGTGGCGGCTCTTACCGCTCAAAATTACCGTAT
>Cephalothrix_linearis_NAD1
CCACTCATTGTGGACGTCAAACGAGCTTTAATTATTTTAGAATCTCACCCCATGTTGGCGGATGTGGCGATAAATAAAAGTCAAAACAAAAACGCTCAATTCCCGCTGCAGCTGCAGTGACTTTCAATGAATAATATACGCATGCCAGTTGAGAAACGTTGTTACAATACTTTTTTGACTAGGTTATTGACACTAGAACAAAGACTCATTGAGCATCAGTCAGGAATTCCAGCAGCTTTTTTGTAATCCTTAACAAGTTGCGGATTTTCAGCTTCAAATTTTTCAGCAGTATTTTCAGCTAACCAATTACTACCTCTAATGTTTTGTTTTATTTCTTTTTTAGTCGCTGATGTATTTTTACTTATTTGTGTTGCTTTTTATACTTTATTAGAGCGAAAAGTTTTAGGTTATATTCAATTGCGAAAAGGACCTAATAAAGTAGGAATTATAGGATTACCACAGCCATTAGCTGATGCTTTAAAACTTTTTTTAAAAGAACAAGCTAAACCTGTTTTAGTTAATCAATGACCTTATATTTTTGCTCCTGTTATAAGATTAATTTTATCTTTAGGAATTTGAAGTGTTTATCCTTCTTCTTCTGTTCATATTTATTTTTCTTTTGGTGTATTATTTTTTTTATGTTTATCTAGATTAAGAGTATATGGAACTTTAATTGCTGGTTGATCTTCAAATTCCAAATATGCACTATTAGGTTCATTACGTGCTGTAGCACAGACTATTTCTTATGAAGTAAGAATGGTTTTGGTTTTATTAAGAAGTATTTTTATTGTTGGAAGGTTCAATTTCTTTGATTTTATTACTTTTCAAAATTTTTTTTGAGTTTTTTTTATTTCTTATCCTGTTTCTTTAGTTTGAG
>Cephalothrix_linearis_NAD2
GTTGATTTCATCTTGCTTAGTTTTCCTTTTAAATTAGTTTTTATTTTTGTCTTGTTTTTTGGTTCTTTTTTAAGATTATCTTCATCTCATTGAATAGGAATATGAATAGGGTTTGAGTTAAATTTGATATCTTTTATTCCTTTGTTAATAAGAATTTCTTCTGTTAGAGAAGTAGAAAGAGGTGTAAAATATTTTTTAATTCAATCTTTGGGAAGATGCATATTTTTATTAGGTGGATTTTGGTTATATTCTTTAGGTTATAGTTTTATAGATTTATATATTAATTGATTTTTTTCTATAGTTTTTTTATCTGGATTATTATTAAAAATAGGTTGTTTTCCTTTTCATTTGTGAATTCCTTCTGTTATAAGTTCTTTAAGATGATTTGGATGTATATTATTGGCTACTTGACAAAAATTAGCTCCCTTATTTATTTTTTTTTGATTTTTTTTAGATTCTTGGTTATATTTTATTTTTTTCTTTGCTATTATAAGTTCTTTAGTTGGTGGGTTTGGTGGAATTAGACAAGTTCAAATTCGTATTTTAATGGCTTATTCTTCTATTAATCATCTTGGTTGAATAATTGCTATTTCTATTTATTCTTTTTTTGGTCTTTTTAGATATTATGTTG
>Cephalothrix_linearis_NAD3
TAAAATTATACTCAATCTAAAGAACCTTCTCGTCATTCATGAAAAACTCCAATCAATAAAACAACCAAAAATATTGATACAATTAAAAAACCAAAATTAGAATAAAAAAAAACTCCAAATAAAGGAAAAGGTATTAAAAGAACTAATTCAACATCAAAAATGAGAAAAATAACAGCTAATAAAAAAAATCGAATAGAAAAAGGAAGACGAGCTCTTCCTAAAGGATCAAAACCACATTCAAAAGGAGATCTCTTTTCTCGATCTTTAAACCCTCGCTTTGATATAAATCAAGAAATAAAAAAAACAAAGGAACTAATAAATATAGATAATAATAAAGAATATATTAAAAGTAACATCCCCCCCCCG
>Cephalothrix_linearis_NAD4
TAAATATGCTCTTGATTTAAAATTTTATTGAAGTTTTTTGTCTTGTATTATTTTAATTTTTGCTTTTTTAGTAAAACTTCCTATTTATTTTTTTCATTTATGACTTCCAAAAGCTCATGTAGAAGCTCCTGTTTCTGGTTCTATGATTTTAGCGGGGGTTCTTCTAAAATTAGGTGGTTATGGATTAATGCGAATTATAAGTAAAATATTTTATTTATATTCTTTTTTTTCTGAATTTTTCATTAGTTTATCAATTTGAGGTGGAGTAATCACTGGATTTATTTGCTTACGGCAAGTTGATATAAAATCTTTAATTGCTTATTCTTCTGTTGGTCATATGGGTTTATTAGTGGTTGGAGTTTTTAGAGGAACTTTTGTAGGTTGATTAGGATCTTTTATTATAATGGTTTCACATGGTTTATGTTCTCCTGCTTTATTTGCTTTAGCAAATGTTAACTATGAGTTGACTCATTCTCGAGGTTTGTTAATAAATAAAGGTCTTATAAATGTTTGTACTTTTTTAGCTGTTTGGTGATTTTTATTTTGTGCTTTTAATATAGCTGCTCCTCCTTCTTTAAATTTGGTTAGTGAATTAATATTAATTATAAGAGGATTATTCTCTTGTTGAATTTATAGTTTTTGTTTAGGAATAATAAGATTTTTAGCTGGTGCATATAGTTTGTATTTATATACTATAATTCAGCACGGAAAAACTTTAGTTATATATTGTTCCTTCTTAAATTGTAGTTCTCGAATTTATTATTTGTTTTTTTTACATTTTTTTCCTATG
>Cephalothrix_linearis_NAD4L
AGGACCGGGTGGTTTTTGATTTTTTTTTGTTGGTACTATTGTTGTTATTATTTCTTTATTTACTATATTAATTCAGCGTATTCATTTGTTAATAGTTTTATTATGTTTGGAAATGATTATGTTGGGTTTATTTTTTTTTTCTTGTTCTTTTTTTGGCTATTGTGGTGGTTCTTGTTATATTTCTTTTGTTTTATTGAGTTTTTCTGCTTGTGAAGCTAGAGTAGGTTTATCTTTATTAGTAGCACTTATTCGGTCTCATGGAAAAGATTTTATTTCTCTGTTTTGTGGATATAGATGTTAA
>Cephalothrix_linearis_NAD5
ATATAAAATAAGATATAATTATAATAAATAAGTAAGACATATAAATTGAAGTTTGTCATCTCAATACATAAGAAGAACTTTTCTCAGAAATTATTAAAATACCTTTTCCTCCAAATAATTCATTTCAACCACGATCCAAAACATATAAAAAATTTTTTCTTAAAAGCAAAGGATAATAAATCAAAATTTGAGTTCTTAAAATAACTAAATATCATATTGAAACAGAAGAATAACCAATTAAATTAAAAACTGATTTTCCATAATTATTCAAACTTTTTGAAATAAATCAACCAAAAAATCCTCCTGCTAAAGTAAATAATAAAGCCATAGTTTTTAAAAATAAAGGTAAAATTAAAAAACTAAGAAAATCAAAAAAAATTCAACTAAATGCTCTACCAGCTATAACAGCTCCTGAAACCAGTATAATTATAGGAAAAATTATTTTATAATCTTCATCTGATATATTATGAAAAGGAAAAAAATTAAAAGTATTTCATAATCTTATATAAGATAATCGAAAAGAATATATTGCAGTAAAACCAGTAGCTAAAAACACCATCAAAAAAATCAAAAGATTTCAAGGATTAAAAACAAACATTTCTAAAATTATGTCTTTAGAATAAAAACCAGCCAAAAAAGGAGAACCACACAGAGCTAAATTTGCTACATTTAAACAGGAAATAGATACAGGTATTTGTAAACCTAACTTACCAACACAACGTAGATCTTGATAATGTTGAACATTATGAATAATCAAACCAGCACATAAAAAAAGCAAAGCTTTAAATAAAGCATGAGTGTATAAATGAAATAAAGCTAATATAGGTAATCCTATACCCAAACTAAATATTATAACACCTAATTGTCTCAAAGTAGATAAAGCAATAATTTTTTTTAAATCAGTTTCTATATTAGCTCTTAAACCAGCTATAAATATAGTAATTACAGAAATAAAAAGAAGAAGAACCAAAAAGTGTCTACGTCACTACAATCCCAG
>Cephalothrix_linearis_NAD6
TTGGCATTAAAACAATTACATATGAAAATATTACTAACAATCCTCCAATATAAATTAAAAACAAAAGAAAACCAAATCAAGAAATGAATATATAACCAACTATTAATCTTAATAAAAAAGAAACCATTATTACTAATAAACCTAAACTAAGAGGTTGAACTATCAAAGGAACTAAAAAAACTAAAGAAAATACAGCAGATTTTAAGAAAAGAATTAACATTTTAGAAGCCTCTCACGATAACCCCAACACCTTAGTTGTCTTAGCAGAAG
>Cephalothrix_linearis_ATP6
GCCAACACCAAATTCAAAAAAAAAATAAAAAACCTGAACAAATAATAAAATAATAAAAACTCATCAATCAAAATATAAAAAATATGCTGAAACTAAATAAGTTCCTAACAACCCAATAACAATATGACCCGCACCAATGTTTGCAGCAAGACGAACAGACAAAGTAATAGGACGAACACCAATTCTTACCATCTCAACTAAAACTAAAAAAGGATTTAAAATTGCCGGTGCTCCAGCAGGAAGAAGAGATGCTAAAAATACAGTTAAACGATAAAAAAACCTAGATAAAATTAAAGATAATCATAAAGGTACAGCAAAAGTAAAGGTTGTTACTAAATGCCTAGTTTGACTAAAAACATAAGGAACTAAACCTAAAAAATTAAAAATCAAAATTAAATTAAATAAAGAAACAACAAATAAAGTAAATCCTATAATATTTTTTCCAAATGAATTACAAACCTGATCAAAAATATAATTAAAAATAACAAATAAAAAAGCAAATCAACGAGAAGGAACTCATCAATAAGAATAACCTAAAAAAAAAACAAAAAATAAACTAAATGATCATATAGGAAATGTTATAAAAAAAACATTAAAATTAGAATCATCTAAAGAAGAAAAAATATCTATTAACATAATAATTTTTAGTAAGCCTTA
>Dicyema_japonicum_ATP6
GGTCGTTATCATTGTCGGGGATATTAGTTATTGTTGTGACACAAGTGTTGTTTTGTTTAGGAGTATTCATGTGTAGACGTGCTGCAATACATATTGGGAGATATACGAAATCTAGTATGTTTAATATTCCGAGGTTACATTGAGTTGTTAGATCTTTATTTGTGGTGTTGTTATTGTCGAATGTTATATCTGTTAATCCTATAGTTAGAAATAGACTTACAGTATTTCATGTTGTTGTTATGATGTTCTTTGCATATTGATTATCTTTCATATTGTGTGGTCGTTATCATTGTCGGACTTTAATTCATGTGGTAGAGTTGTTTTCTGCTCTTCTACGACCTATTACTTTGTCTGTTCGGATAGTTGCTAATTTATCGGTAGGTATTCTTCTGTTGTCTATGGTTGGTAATGTGTATTTGATAGCAGCACTAATCTCGTATGAAATGTTCGTTGCAGTAATTCAGAGGTATATCGTGGTAACGTTGTTAAGCTTTTATAGACACGAATAAGTATTGAGTATTGTCGGTTTAGTTATGGTCTATTATTGTGCGAGGGGTGATATCTATTTTAGAGTCCTCTCTCTGGTGTTAGATCCTCACTGTCAAAAAAAAA
>Dicyema_japonicum_COX1
AACAAATCATAAAGATATTGGTACACTATACTTCATTTTTGGAATTTGATCAGGACTTTTAGGTACCTCCTTAAGTTTAATAATTCGAACAGAACTAGGACAACCAGGATCCCTCCTAAATGATGATCAATTATATAATGTAATTGTTACAGCTCACGCATTTGTTATAATTTTTTTTCTTGTTATACCAGTTATAATCGGAGGATTTGGAAACTGATTAGTTCCTTTAATACTAGGAGCACCAGATATAGCATTCCCACGAATAAATAATATAAGCTTCTGACTCTTACCACCTTCTCTTACTCTTCTCCTTTCATCTGCAGCAGTCGAAAGAGGCGCAGGTACCGGATGAACCGTTTACCCTCCTCTTTCAAGAAATTTAGCTCATATAGGACCTTCTGTTGATCTAGCCATTTTCTCACTTCACTTAGCAGGTATTTCATCAATCCTTGGAGCCATCAACTTTATTACAACTATTATTAATATACGATGAGAAGGTATATTAATAGAACGACTTCCACTATTTGTATGATCTGTATTTATTACCGCAATTTTACTATTACTATCATTACCAGTACTCGCTGGAGCAATTACTATACTTTTAACTGACCGAAATTTTAATACTACATTTTTTGATCCTAGTGGAGGAGGAGATCCAATTCTATATCAACATTTATTTTGATTTTTTGGTCACCCAGAAGTATATATTCTAATTTTACCAGGATTTGGTATAATTTCACATATCGTTTCCCATTATTCTTTAAAAAAAGAAACTTTCGGAAGACTCGGTATAATCTACGCAATATTATCAATTGGACTCTTAGGATTTATTGTTTGAGCACACCATATATTTACAGTTGGCATAGATGTAGACACACGAGCATATTTTACAGCCGCCACAATAATTATTGCAATTCCCACAGGAATTAAAGTATTTAGTTGATTAGCTACTATCTATGGTTCCCCTATCAAATACACTCCCCCCATGTTATGATCATTAGGATTTATTTTTCTATTTACTACTGGAGGACTAACTGGTATTGTTCTATCTAATTCATCACTAGATATTATACTCCACGATACATACTATGTAGTTGCACATTTCCATTATGTATTATCTATAGGAGCTGTTTTTGCCTTATTTGCAGGATTCACCCACTGATATCCTCTAATTACAGGCCTATCCTTAAATCAACAATATACCAAATCCCATTTCTACATAATATTCATTGGAGTAAATATTACTTTCTTTCCACAACACTTTTTAGGATTAGCAGGTATACCACGACGATATTCAGATTATCCTGACTCCTACACCAAATGAAATATAGTCTCATCTATAGGATCACTTTTATCTCTAACTTCCATTATATTTTTCATATTTATTGTATGAGAAAGATTAATTTCCCAACGAACTATTATTTGATCAAACCACTTAAATACATCTTTAGAATGAGACAACCGTCTTCCAGTCGATTTTCATAATCAAATAGAAACTGGAGCCTTATTTATTTAATTTAAAAT
>Dicyema_japonicum_COX2
CTCTGAGTATTAAGAAAGACATCTTCACTACGTGAAATGCTTGATATCCATTTATAGCTGCAAAAGCACCTATAAATGGAAAGTGCGTGCAGTGACGATCGACAAAGCAATCGCACACACATTTAATGTTTGTACGACAAAGCGAACAAACAAATGACACTTAAACGATAATTCATCGTGAGAACCGGATTCGTATCGTAAGAACGCGCATCGTGAAAACTGACGAAAGTGACATTGTGAAGGACCATTGTGAGGGACCATTGTGAGGGACGAGACTCGCTTCGCAAAGAGATGAAGAAGAGAGAGATAAAGCCGTGATGATGCACAAGTGATGCACAACGAAAAGCACAACGAGAAAGACCGTGAGGATGAAGAACCGTGAGGACCGTGAAAGACGAAGGAAAGACCCAAAGGGAGAATGAGAGAACATTGCACGAAGAGGCTTGCATGAGAAGAGATGCAAGGAAGAACGATGCAAGGAAAGGAGATGAAAGGATCGACAAGTCGTAAAAGGGCCAAGGGAAATAAAGGGTGAAAGGGATAAAAGTTCGTAAGGGGGACTATTGATTCGTGAAGGGAGATTTGTTCTTTATGACACTTGATGCTTAGTTCATCTTGATGAAGGAGGCATCATCACTCAAGAGTGATAACATCACTCTATCGTGATGATGATCACGACAATCATTGAATGAAACATTCAATGAATAATAACAACAACGAAGCACCCTTCGAAGACCTTCAAACGGACTTCGCCATTGTTATTGGCGCGATCCTCCCGCGAAAGGCAGGAAAAGAAGGGCAAAAAGGCACGAAAGACGCGAAAGACACACGAAAAGGCCATGAAAAGCATGAAGGAACCCGAAGAAGGAAGGGAAGGGAAAGCATAAAAGACGAAGGAGGAGGAAATCGTTAAAGGATCGTGAGAAAGGGTTATCGTGCTATTGGGATCGATTCAACACAAAGAGGCATTAAAGCATGACCTGTACCACACATTTCAGAACATTGACCGTAAAGAACAGAAGGAAGATCGACGCACAACATGATTGATATAATTCGACCAGGAACAGCATCCAATTTAATTCCGAGAGAGGGAAGAGCAAACGAATGAAGAACATCACTTCTTGAAACGATTAATTCCACATATTTTCTTATCGGGACAACTAAACGATTATCGACATCTAGAGCATAAAAACATCCATTAAAATCATCATTTCTTACATAGGAATTTCCTTCAAAAGAATCGTACTTGAAATCATATTCTCACCTTCAATATCACTGATTGCCCATTAATTTAATCGTACATTCCCTCACAACATTATCTATTTGGTATAACGAAGAAACCGAACTTCTTGCTAAAATCATTAACATGAGGACTGGGATTACTGTCCATACTAATTCAACCTTTCGTGATAACCTTTCATCATTTAACATTAGATTAACCTTTATTCTTATTCACCTTATTACATCTATTCTTACTCATAACACTGATGGAACAACTGCTATTATTAACACACACAACCCGATATCATGAACTATAAACACTTCGCTCGATGGAAATACTCTATCAACAAAGCCTCTGAGTATTAAGAAAGACATCTTCACTACGTGAAATGCTTGATATCCATTTATAGCTGCAAAAGCACCTATAAATGGAAAGTGCGTGCAGTGACGATCGACAAAGCAATCGCACACACATTTAATGTTTGTACGACAAAGCGAACAAACAAATGACACTTAAACGATAATTCATCGTGAGAACCGGATTCGTATCGTAAGAACGCGCATCGTGAAAACTGACGAAAGTGACATTGTGAAGGACCATTGTGAGGGACCATTGTGAGGGACGAGACTCGCTTCGCAAAGAGATGAAGAAGAGAGAGATAAAGCCGTGATGATGCACAAGTGATGCACAACGAAAAGCACAACGAGAAAGACCGTGAGGATGAAGAACCGTGAGGACCGTGAAAGACGAAGGAAAGACCCAAAGGGAGAATGAGAGAACATTGCACGAAGAGGCTTGCATGAGAAGAGATGCAAGGAAGAACGATGCAAGGAAAGGAGATGAAAGGATCGACAAGTCGTAAAAGGGCCAAGGGAAATAAAGGGTGAAAGGGATAAAAGTTCGTAAGGGGGACTATTGATTCGTGAAGGGAGATTTGTTCTTTATGACACTTGATGCTTAGTTCATCTTGATGAAGGAGGCATCATCACTCAAGAGTGATAACATCACTCTATCGTGATGATGATCACGACAATCATTGAATGAAACATTCAATGAATAATAACAACAACGAAGCACCCTTCGAAGACCTTCAAACGGACTTCGCCATTGTTATTGGCGCGATCCTCCCGCGAAAGGCAGGAAAAGAAGGGCAAAAAGGCACGAAAGACGCGAAAGACACACGAAAAGGCCATGAAAAGCATGAAGGAACCCGAAGAAGGAAGGGAAGGGAAAGCATAAAAGACGAAGGAGGAGGAAATCGTTAAAGGATCGTGAGAAAGGGTTATCGTGCTATTGGGATCGATTCAACACAAAGAGGCATTAAAGCATGACCTGTACCACACATTTCAGAACATTGACCGTAAAGAACAGAAGGAAGATCGACGCACAACATGATTGATATAATTCGACCAGGAACAGCATCCAATTTAATTCCGAGAGAGGGAAGAGCAAACGAATGAAGAACATCACTTCTTGAAACGATTAATTCCACATATTTTCTTATCGGGACAACTAAACGATTATCGACATCTAGAGCATAAAAACATCCATTAAAATCATCATTTCTTACATAGGAATTTCCTTCAAAAGAATCGTACTTGAAATCATATTCTCACCTTCAATATCACTGATTGCCCATTAATTTAATCGTACATTCCCTCACAACATTATCTATTTGGTATAACGAAGAAACCGAACTTCTTGCTAAAATCATTAACATGAGGACTGGGATTACTGTCCATACTAATTCAACCTTTCGTGATAACCTTTCATCATTTAACATTAGATTAACCTTTATTCTTATTCACCTTATTACATCTATTCTTACTCATAACACTGATGGAACAACTGCTATTATTAACACACACAACCCGATATCATGAACTATAAACACTTCGCTCGATGGAAATACTCTATCAACAAAGCCTCTGAGTATTAAGAAAGACATC
>Dicyema_japonicum_COX3
AGAGAATGCAAGAAAGAACAAACCGATAATAACGTGTAATCCATGTAATCCCGTCGCCACAAAGAAACAAGAGCCAAAAGAAGATGAAGAAATCGTAAAGGAAGAAGAGAGATATTCGATAAACTGAATGCAGACGAAACAACTACCGAGAAGAATCGAGAAGAGAAGGGAAATTATCGTACCTTTTAACGAAGAAGAACCATGCGATCATGTCACAAAAACAGCAGAACTAATCAATAAACTCGTACCTAAAAGAGGAAGGGAGAAAGGATCAAAGAAAGATATTCCGACTAAAGGCCATTCGAATCCTGTCCAAACAGAGGGAATTAATATCGACCATCTAAAAGATCATAGAACCCCGAAGAAAACCATTACTTCACTAAAGATTACAAAACCGATAAACATCATTGAATTCCTCACGAAAGAGATTGGATATAAACCTACTTGTCTATCACGAATCGAATCACGAAACCAAATCATCGTAACTATTCTAAAACTGATTAACCTTATTATCATCATAATTGACTGTGGATTTCCCCTCTCATACATCATTAAATAATTACCTATTCTTACCAATAAAGACCTTAAAGCGAACCTTATCATCACAGGAATACTTGTTACACCTATTTCTACATAAGAGCGTGACATCATTAACATTGTATACGCTTGATACCCGTATATTCGTGTACAATGTTAATGCTGAAGGAGAAAAGAGCTTGATGCTAACTAACGCACGAAGAATCGTTGCTCAGTGAAGTTGCTCAGAGGTGATGGTGAAGTCACAAGTGACAAGAAACACAAATCGACAAAGTGTCACAGTGACATTCAAGAGGGACCTTAAAGAGATAAGGAGGTGGAGGTATGAAGGTTCGTGAGGAGGGCCATTGTTGATCGTTCATTGTCACAAAAGTGACAATAAACGATCAGGGTGACGAAGTCATCATCATGATGACAGGGACAACTGTCATCACAATAATGACAAAGAGAGCACCCTAAGCCAAAGGAGAGCAGGGAGAAAGGAAGAGGATCATCGTACGATAAAAGCACGCACGATAAAAGGAAAGGGGACCTAGAGGCTTGAGAAGGGAATTGGTTCTGTATTGCGAAAGGGAGATTTGATCGTTACACGAAGGGGATGAAGACACGAAGACCGTGAAGGGATGATGATGAGACTCGCTTCGCATAAAAGGGTGCAAGGGCAAAGAGGGATAAAGAGGACATTGCATGAAAGGAGGACATGATTTCGTAAGGGGGACAGATGATCGTTGCACGAAGAGGCATCTTTCGTCAAAGGAACCTTTGACTAACACACAAAGCCAATGTAAACACATTGACTTCGTGCAGCTGCACTCTTCGTGCAACAAAGAGACGACGATCGCTTCGCAAGACTGGCGAAGGACCGGCGAAGAAGAAGGCGAAAAGGACGAAGAACCACGAAAAGGACCACGAAAAAGGCACAAAAGCACGAAAAGACACGAAAGGATCATACGAAAGGAAGGGAAGGAAGGATTATAACGAAGGAAAGAGATAACCTATCGTGAAAACAAGCAATCATACGTAATCGACAAAGTGCCAGTACCAGATTGGACCATCAAGAATCGCATTATGAAACCGTGAAAGACGAAAGAGAGAGAATGCAAGAAAGAACAAACCGATAATAACGTGTAATCCATGTAATCCCGTCGCCACAAAGAAACAAGAGCCAAAAGAAGATGAAGAAATCGTAAAGGAAGAAGAGAGATATTCGATAAACTGAATGCAGACGAAACAACTACCGAGAAGAATCGAGAAGAGAAGGGAAATTATCGTACCTTTTAACGAAGAAGAACCATGCGATCATGTCACAAAAACAGCAGAACTAATCAATAAACTCGTACCTAAAAGAGGAAGGGAGAAAGGATCAAAGAAAGATATTCCGACTAAAGGCCATTCGAATCCTGTCCAAACAGAGGGAATTAATATCGACCATCTAAAAGATCATAGAACCCCGAAGAAAACCATTACTTCACTAAAGATTACAAAACCGATAAACATCATTGAATTCCTCACGAAAGAGATTGGATATAAACCTACTTGTCTATCACGAATCGAATCACGAAACCAAATCATCGTAACTATTCTAAAACTGATTAACCTTATTATCATCATAATTGACTGTGGATTTCCCCTCTCATACATCATTAAATAATTACCTATTCTTACCAATAAAGACCTTAAAGCGAACCTTATCATCACAGGAATACTTGTTACACCTATTTCTACATAAGAGCGTGACATCATTAACATTGTATACGCTTGATACCCGTATATTCGTGTACAATGTTAATGCTGAAGGAGAAAAGAGCTTGATGCTAACTAACGCACGAAGAATCGTTGCTCAGTGAAGTTGCTCAGAGGTGATGGTGAAGTCACAAGTGACAAGAAACACAAATCGACAAAGTGTCACAGTGACATTCAAGAGGGACCTTAAAGAGATAAGGAGGTGGAGGTATGAAGGTTCGTGAGGAGGGCCATTGTTGATCGTTCATTGTCACAAAAGTGACAATAAACGATCAGGGTGACGAAGTCATCATCATGATGACAGGGACAACTGTCATCACAATAATGACAAAGAGAGCACCCTAAGCCAAAGGAGAGCAGGGAGAAAGGAAGAGGATCATCGTACGATAAAAGCACGCACGATAAAAGGAAAGGGGACCTAGAGGCTTGAGAAGGGAATTGGTTCTGTATTGCGAAAGGGAGATTTGATCGTTACACGAAGGGGATGAAGACACGAAGACCGTGAAGGGATGATGATGAGACTCGCTTCGCATAAAAGGGTGCAAGGGCAAAGAGGGATAAAGAGGACATTGCATGAAAGGAGGACATGATTTCGTAAGGGGGACAGATGATCGTTGCACGAAGAGGCATCTTTCGTCAAAGGAACCTTTGACTAACACACAAAGCCAATGTAAACACATTGACTTCGTGCAGCTGCACTCTTCGTGCAACAAAGAGACGACGATCGCTTCGCAAGACTGGCGAAGGACCGGCGAAGAAGAAGGCGAAAAGGACGAAGAACCACGAAAAGGACCACGAAAAAGGCACAAAAGCACGAAAAGACACGAAAGGATCATACGAAAGGAAGGGAAGGAAGGATTATAACGAAGGAAAGAGATAACCTATCGTGAAAACAAGCAATCATACGTAATCGACAAAGTGCCAGTACCAGATTGGACCATCAAGAATCGCATTATGAAACCGTGAAAGACGAAAGAGAGAGAATGCAAGAAAGAACAAAC
>Dicyema_japonicum_CYTB
TAAACGCATAAAGTCTACACCACAAGAAGTGAGATTAAAACCAAAGTCGCTAATCGGCTGAGAATATCGTACGGATACGCAGGTTCACATGCACCAACATACGTTAAAACAACAAACGCCGATACGAGCAATCAAGGACAAACAAACCGACGGTTGAAAGATAATCCAAATAATCTCAACACAACCGCCACAGCAATAATACCCCCTAGCTTAGAAGGCATACAACGAAGAATTGCGTACAACCACAAGAAGTACCATTCAGGTTCAATGTGCGACGGTGTTTGCAAAGGATTACATTCAGAGAAATTGTCAGGATGGTATGCGTAAGAATGAAACACCAAAGTGAGAATCGACATAACCATTAAAATCAACACAATGACAAACAAGTCCTTTAAAGTATACAAAGGGTGAAAGTGAATCTTAACATAATCAATAACAACAACAGGCAAAAAGGCCGATGAAGAACCCGTAGAGTGCAAAGAAACAATATGAAAAAGAATAACAACAAGTAATAACATCGGAAGGAGGAAATGTAAGGTATAAATTCGACACAATGTGTTATGTCTAACCGTATAATCAGCATACAAATACTCCACAGGCATCACCACTGTAGCCAAAGATAAAATAACGGTTGCAGCCCAATAAGACATTGAACCCCAAGGAAGAGTATATCCGAGAAAAGAGATAACAACAAGTAATACAAATAAGACAATTCCTGACAATCACGTTATAGCATTCTTAGAATATAGAAAAAGAGAACGGCCAATATGCAAATACAATAATACGAAAATAATTGATGAACCCATAGCATGAAAATTACGAAGAAAAGAACCGTAAGATACCTCCCGACAAAGATGATCCACTGCCTCAAAAGGGAAATATGTATTATACCACGTAGACAAGATTAGTCCCGATAAAACCTGCATGAACATCAAAGCCCCCAACAAAGAACCACAATTCCACATAAATCTTAAGTTAGAAGGAGCAGGGAGATGCAACAAATGGACTACACTTTCCGATAAAGAAGACCGTTTAAAGTATCTAACACGACAAAACATCATTCTATACCGTAGAATGCTTTGATATCGAAGTTAGAGAGTAAACGCATAAAGTCTACACCACAAGAAGTGAGATTAAAACCAAAGTCGCTAATCGGCTGAGAATATCGTACGGATACGCAGGTTCACATGCACCAACATACGTTAAAACAACAAACGCCGATACGAGCAATCAAGGACAAACAAACCGACGGTTGAAAGATAATCCAAATAATCTCAACACAACCGCCACAGCAATAATACCCCCTAGCTTAGAAGGCATACAACGAAGAATTGCGTACAACCACAAGAAGTACCATTCAGGTTCAATGTGCGACGGTGTTTGCAAAGGATTACATTCAGAGAAATTGTCAGGATGGTATGCGTAAGAATGAAACACCAAAGTGAGAATCGACATAACCATTAAAATCAACACAATGACAAACAAGTCCTTTAAAGTATACAAAGGGTGAAAGTGAATCTTAACATAATCAATAACAACAACAGGCAAAAAGGCCGATGAAGAACCCGTAGAGTGCAAAGAAACAATATGAAAAAGAATAACAACAAGTAATAACATCGGAAGGAGGAAATGTAAGGTATAAATTCGACACAATGTGTTATGTCTAACCGTATAATCAGCATACAAATACTCCACAGGCATCACCACTGTAGCCAAAGATAAAATAACGGTTGCAGCCCAATAAGACATTGAACCCCAAGGAAGAGTATATCCGAGAAAAGAGATAACAACAAGTAATACAAATAAGACAATTCCTGACAATCACGTTATAGCATTCTTAGAATATAGAAAAAGAGAACGGCCAATATGCAAATACAATAATACGAAAATAATTGATGAACCCATAGCATGAAAATTACGAAGAAAAGAACCGTAAGATACCTCCCGACAAAGATGATCCACTGCCTCAAAAGGGAAATATGTATTATACCACGTAGACAAGATTAGTCCCGATAAAACCTGCATGAACATCAAAGCCCCCAACAAAGAACCACAATTCCACATAAATCTTAAGTTAGAAGGAGCAGGGAGATGCAACAAATGGACTACACTTTCCGATAAAGAAGACCGTTTAAAGTATCTAACACGACAAAACATCATTCTATACCGTAGAATGCTTTGATATCGAAGTTAGAGAGTAAACGCATAAAGTCTACACCAC
>Dicyema_japonicum_NAD1
TTCTACAGTGTGGAGAGGGTTCTAAACAAAGGAGCAAGCAAACACAAACAAGTTGGAAGGAGGGTCTTTCACAACAACTGCATAAGCTGATCATATCGTAGGCGAACGTATACAAATCGCACACTTAAACACACCCACATAAAAACAGCAGATCATCACCAACACGCGAATATCACAACTGATAAAAGCACACACATCACCAATAGGGCTAAGTATTCGGCAAGAAATAGTAGCGTAAATCTAACAGAGCTAAATTCCGTATTGTACCCCGAGACCAGCTCACTTTCCCCTTCCGCAAAGTCAAATGGAGTACGATGTATCTCAGACAACCCAACAATAACCCCTAAAAAGACAAACCTCACACAATAGATACCACACGAGTACGTGGGAGCAAACCCGGATCAAGAGACAGATAGCACCACTAAGGGGATAAAAATAAGGTATAGCACCACCTCGTATGAGATTGATTGGGCTACAATGCGCAAAGATGCAAGAACTGGGTACCTTCTATAGGAAGACCACCTAGCAATGAGCAACGGTCAAACCCTAAGAGACAACACAGCCAAATACATCAACAATATGTAGGGACTATTCACATCTAGAACACAAAGAAGTAACAGGGGCACAATTAGACTCAACACTCTAGGTAACACTTTCACAGAGATTATGTGACTCTTTAAAAACAACTTCACACCATCAACAATTGGTTGTAATACTCCAATGAGTAGGATCTTATTAGGACCAACTCGACCATGAATGTATCCCATAACCTTCCGTTCTAACAAAGTAAGAAAAGCAACTGCCAGTAGTATAAACATACTACCTATAGAAACATTTGATACATATCAAACATTCTACAGTGTGGAGAGGGTTCTAAACAAAGGAGCAAGCAAACACAAACAAGTTGGAAGGAGGGTCTTTCACAACAACTGCATAAGCTGATCATATCGTAGGCGAACGTATACAAATCGCACACTTAAACACACCCACATAAAAACAGCAGATCATCACCAACACGCGAATATCACAACTGATAAAAGCACACACATCACCAATAGGGCTAAGTATTCGGCAAGAAATAGTAGCGTAAATCTAACAGAGCTAAATTCCGTATTGTACCCCGAGACCAGCTCACTTTCCCCTTCCGCAAAGTCAAATGGAGTACGATGTATCTCAGACAACCCAACAATAACCCCTAAAAAGACAAACCTCACACAATAGATACCACACGAGTACGTGGGAGCAAACCCGGATCAAGAGACAGATAGCACCACTAAGGGGATAAAAATAAGGTATAGCACCACCTCGTATGAGATTGATTGGGCTACAATGCGCAAAGATGCAAGAACTGGGTACCTTCTATAGGAAGACCACCTAGCAATGAGCAACGGTCAAACCCTAAGAGACAACACAGCCAAATACATCAACAATATGTAGGGACTATTCACATCTAGAACACAAAGAAGTAACAGGGGCACAATTAGACTCAACACTCTAGGTAACACTTTCACAGAGATTATGTGACTCTTTAAAAACAACTTCACACCATCAACAATTGGTTGTAATACTCCAATGAGTAGGATCTTATTAGGACCAACTCGACCATGAATGTATCCCATAACCTTCCGTTCTAACAAAGTAAGAAAAGCAACTGCCAGTAGTATAAACATACTACCTATAGAAACATTTGATACATATCAAACATTCTACAGTGTGGAGAGGGTTCT
>Dicyema_japonicum_NAD2
CTGGGTTGTATTCATTTGGCCGGTGTGCCTCCATACCCTCTCTTCTGGGTGAAATTGTTTTTGATTCTGAGGTTGGCTCCTCTGTGTGTTAGTGTATTGTTAGTTAGGTCTGTATTGTTGTTTTTAGCGTATATCACCTTTCATAAATAGTATGGGAGACTCTTATAATTAGGAGATCACTTTATATTAATAGTAGAGCATGGTGTTAGTGTACTTGTGTGGCTTTATGTTGTGCTCTTTTTGTCTAATTTCTTCTAGTTCGACGATCTCTATCTGGCTCTGCTTGGAGATGATAAGGTTGTTGTTTCTAATACTGTGGTGGTGTACGCATAAAGGTCGGAGGGTTGTTGATGTTATTGAGGGATGTCTGTTATATTTTGTGGTGCAGAGTCTAGGGTCGTTAGTTATTCTTATGGGATTTACCAGGGTTGGTATTTTAGTAAAGTTGGGGGTTATGCCATTCCATTTGTGGTCTATTGTGGTTCTCCCACGAATGTGTGATACGTGTCTCATTCTATTCACTACGGTTCAGAAGGTGCCTCTAGTAATGATATTAGATGTGATATCTACATGAGTGATTGGTGTTTTATTAGTTAGTGCCTTTTTATCTAGAATTGGGAGATTTGGATCAACAACAAAGGGCACATTGTTAGCCTGGTCCGGGGTGTGTAATACAACGCTCATGTCTCTCGTATCCCAACATAGTGAAAGGTTGCTCTTCCTCTATGTGGTTTTTTATGTGATTGCATTGGTGCACTTTTTAAATGAGGGTGGTGTCCTGGGTTGTATTCATTTGGCCGGTGTGCCTCCATACCCTCTCTTCTGGGTGAAATTGTTTTTGATTCTGAGGTTGGCTCCTCTGTGTGTTAGTGTATTGTTAGTTAGGTCTGTATTGTTGTTTTTAGCGTATATCACCTTTCATAAATAGTATGGGAGACTCTTATAATTAGGAGATCACTTTATATTAATAGTAGAGCATGGTGTTAGTGTACTTGTGTGGCTTTATGTTGTGCTCTTTTTGTCTAATTTCTTCTAGTTCGACGATCTCTATCTGGCTCTGCTTGGAGATGATAAGGTTGTTGTTTCTAATACTGTGGTGGTGTACGCATAAAGGTCGGAGGGTTGTTGATGTTATTGAGGGATGTCTGTTATATTTTGTGGTGCAGAGTCTAGGGTCGTTAGTTATTCTTATGGGATTTACCAGGGTTGGTATTTTAGTAAAGTTGGGGGTTATGCCATTCCATTTGTGGTCTATTGTGGTTCTCCCACGAATGTGTGATACGTGTCTCATTCTATTCACTACGGTTCAGAAGGTGCCTCTAGTAATGATATTAGATGTGATATCTACATGAGTGATTGGTGTTTTATTAGTTAGTGCCTTTTTATCTAGAATTGGGAGATTTGGATCAACAACAAAGGGCACATTGTTAGCCTGGTCCGGGGTGTGTAATACAACGCTCATGTCTCTCGTATCCCAACATAGTGAAAGGTTGCTCTTCCTCTATGTGGTTTTTTATGTGATTGCATTGGTGCACTTTTTAAATGAGGGTGGTGTCCTGGGTTGTATTCATTTGGCCGG
>Dicyema_japonicum_NAD3
CACACTTCATCAATAACTCTGCAACTTTAATTAATTGACTGTATCACAAAACCCCTCTCCCATCAACGACATTATACCCACTCTACTCTACCAGAATACCACTCTAACAATAAACCTCCTAATAAGAATATAATAAAGATCAAAGATAATAAGTGATGTATAACAATCGTAAGGGGAATGAGAAACATGATCTCAACATCAAAGATAACGAACAACACTGCAACCTTAAAGAAATGAACTCTATGTGGTAATGGAAATCTATTCTTAGTATCAAAGCCACATTCAAACCTACCCACTCCCTGCACATCACGATAGGGTCAAATAAACACAATCGCACCTAAGACTATTGGAACTCCTAACATAATCACCTATTAGTGTATGTGTTTGAAATAGTTAAAACACACTTCATCAATAACTCTGCAACTTTAATTAATTGACTGTATCACAAAACCCCTCTCCCATCAACGACATTATACCCACTCTACTCTACCAGAATACCACTCTAACAATAAACCTCCTAATAAGAATATAATAAAGATCAAAGATAATAAGTGATGTATAACAATCGTAAGGGGAATGAGAAACATGATCTCAACATCAAAGATAACGAACAACACTGCAACCTTAAAGAAATGAACTCTATGTGGTAATGGAAATCTATTCTTAGTATCAAAGCCACATTCAAACCTACCCACTCCCTGCACATCACGATAGGGTCAAATAAACACAATCGCACCTAAGACTATTGGAACTCCTAACATAATCACCTATTAGTGTATGTGTTTGAAATAGTTAAAACACACTTCATCAATAACTCTGCA
>Dicyema_japonicum_NAD4
TTGCTGATTTATGTCATAGTTGGTGTGTATACGGTTCTCTTGTTTGCTGCAGTAATCTACGGTGTTTTCTCTTCTACGAGCTCTCTACACATGGGTGCTATGTCTGTCTTTAGTTACTCTGTTTTCGTTGTTGGTTGTTCGGCCTTTCTTCTTCAAGTTCTGCTGTTGTAGGGCTCTATATAGTACCAGACCTCTCTAATTAGGATATCATCTTCTAATTGTGTAGATGAATTGGGATAGGGGTGTACGACGATCTACATTCTGGGTATTTGTGGTACTAATGTCTCTCTGTGTGGTTGTTTTCTGCATTGTATTAGAGGAGCTCCCAATTTTGTGGAATATGCGGGTAGATAGGTGTAGCAAAGTGTTTGTACTTATATCCTCCGTAGTTTTGGTGATGATTATGTTGCTTCCGATAGACAGAATAAATATGTATAATACGGCCGTGTTGAGGGTTATCGTGGTTATTACAATATCTATGGTTTTCGTGTTAGAAAGTCCTATCTTGTTTTATGTGTTCTTTGAGCTTAGTGTGATTCCTCTGGGTATCTTGTTGGTCTCGCATGGGGAGTATCCTGAACGTTTGTTGGCATCGTCCTATTTGTACTTATATACTTTTTTGGGTTCTATTCCAATGTTTGTTGTTGTCCTTTATCTGCCTACTCCTTCTGTTTTTGAGCTGTGGAACGATGTTAGTTACTCTATCTGAGTTAGGATTATGTTGGTTGCTTTGTTGGTTAAGTTACCTATGTTTTCTCTACATTTGTGATTACCAAAGGCGCACTCACAATCTCCGGTTTTGGGTTCTGTGTTGTTGGCTGCATTGGCGTTAAAGCTCTCCTCATACGGACTTATCCGGTTAATTTCTAACTTGACGGATCTCTTTGGAAGGTTTGTCATTGTCTCTATCTTCGTTATGTCTCTTTTTGGTATGTTGGTTAGCTCTTTTATTACCTCCCTACAGGCGGATAGTAAGGTTTATATTGCTTATTCCTCAGTGGCACACATAGGGCTGTGTGTTTGTGTGGCTCTTTCTGGGGGGTGCTATGCGTTCGCATCGGCTGTGACTCTTTCCGTAGTACATGCAATTGTCTCATCGGGGTATTTCTTAATGGCACACTTCTGGTCGTTGTTTTACTCCTCTCGGTCTTTGTATCTCATTAAATCGTTCGGTAGCCTACACCGTTGGTCTTTGGTGGTTATGCTTCTATTGGCGATAGGAAACACGTCCACTCCCCCATGGTTTTCATATCTCAGGGAAGTGATGTTCTTCGGTTCTGTGCTATCCCACACTTCTTATGGGTATTTGTGTGTAGTACTTCTTTTGCTGATTTATGTCATAGTTGGTGTGTATACGGTTCTCTTGTTTGCTGCAGTAATCTACGGTGTTTTCTCTTCTACGAGCTCTCTACACATGGGTGCTATGTCTGTCTTTAGTTACTCTGTTTTCGTTGTTGGTTGTTCGGCCTTTCTTCTTCAAGTTCTGCTGTTGTAGGGCTCTATATAGTACCAGACCTCTCTAATTAGGATATCATCTTCTAATTGTGTAGATGAATTGGGATAGGGGTGTACGACGATCTACATTCTGGGTATTTGTGGTACTAATGTCTCTCTGTGTGGTTGTTTTCTGCATTGTATTAGAGGAGCTCCCAATTTTGTGGAATATGCGGGTAGATAGGTGTAGCAAAGTGTTTGTACTTATATCCTCCGTAGTTTTGGTGATGATTATGTTGCTTCCGATAGACAGAATAAATATGTATAATACGGCCGTGTTGAGGGTTATCGTGGTTATTACAATATCTATGGTTTTCGTGTTAGAAAGTCCTATCTTGTTTTATGTGTTCTTTGAGCTTAGTGTGATTCCTCTGGGTATCTTGTTGGTCTCGCATGGGGAGTATCCTGAACGTTTGTTGGCATCGTCCTATTTGTACTTATATACTTTTTTGGGTTCTATTCCAATGTTTGTTGTTGTCCTTTATCTGCCTACTCCTTCTGTTTTTGAGCTGTGGAACGATGTTAGTTACTCTATCTGAGTTAGGATTATGTTGGTTGCTTTGTTGGTTAAGTTACCTATGTTTTCTCTACATTTGTGATTACCAAAGGCGCACTCACAATCTCCGGTTTTGGGTTCTGTGTTGTTGGCTGCATTGGCGTTAAAGCTCTCCTCATACGGACTTATCCGGTTAATTTCTAACTTGACGGATCTCTTTGGAAGGTTTGTCATTGTCTCTATCTTCGTTATGTCTCTTTTTGGTATGTTGGTTAGCTCTTTTATTACCTCCCTACAGGCGGATAGTAAGGTTTATATTGCTTATTCCTCAGTGGCACACATAGGGCTGTGTGTTTGTGTGGCTCTTTCTGGGGGGTGCTATGCGTTCGCATCGGCTGTGACTCTTTCCGTAGTACATGCAATTGTCTCATCGGGGTATTTCTTAATGGCACACTTCTGGTCGTTGTTTTACTCCTCTCGGTCTTTGTATCTCATTAAATCGTTCGGTAGCCTACACCGTTGGTCTTTGGTGGTTATGCTTCTATTGGCGATAGGAAACACGTCCACTCCCCCATGGTTTTCATATCTCAGGGAAGTGATGTTCTTCGGTTCTGTGCTATCCCACACTTCTTATGGGTATTTGTGTGTAGTACTTCTTTTGCTGATTTATGTCATAGTTGG
>Dicyema_japonicum_NAD5
TTGTATTCTATCATCTAACACCACCCTAATTAGAATATCAAATATTCTAAGTATGTGAGCAATGAGATTCATGGTATTTATCGGTTTGGGAACGTTCTCCTCACACCCGTTTGTGTTTGAAATACCTTTAGTGGCCACCAGATTGTCTATTCTAACATTCTCCGTGATTAGGTGTATTGTGTTTAGTGTGCTTCTATTTAGCGTTCTGTATATGGGACCCATAAGTTCTTACTTTTATAAGATTCTGTTCTTCTTTATCGTATCTATAGTTGTGGTTGTATTTAGTCCTTCCATTCTTACAATATACTTAGGTTGAGAGGGTTTAGGGTTTAGGTCCTTTTCTCTTATTGCCTGATACAATAACTCGGGTTCTATCTCGAATGCTATATTGACCCTATTCTTGAATCGTGTTGGGGATGCTATTTTAATGCTCTCGATTGGGATGTGTGTGTTAGTCTCGGATCCTTTATTTCTTGGTGGGTGGTCGTGGTTGTTAGCCTTTCCTGTATTGGCGAAGAGTGCGTGTTGGCCTTTCAGTCCTTGGCTTCCTGCAGCAATATCAGCACCGACTCCTGTGTCTGCGCTAGTACACTCTTCTACTTTAGTGGCTGCCGGGGTGTATTTATTGCTTATGTTTCCTGTCGACTGTCCTACGTTTCTCCCCTCTCTTTCCTTGTTTACTATCTACTTGTCAAGCTTTTGTGCTCTGGTTGAGATGGACTTTAAGCGGGTGGTGGCACTATCTACAATGTCTCAAATTTCTATGATGGTTTATGCTGCCTCTTCCGATATGATTTATCTGGCTTTCTTTCATTTATTAACTCACGCAGTGACGAAAGCTTGTTTATTTGTTTCGGTTGGGCACTATTTGATGCAGGGCCCTCAGGATGTTCGTTCGATTTCAATGTCCTCCCCAATGTTTTGTGCTATCATAGTGGCCACTTGTCTTAGCTTAGTCGGATTTCCTTTCATGTCTTGTTTTTACTCTAAAGATCCTATGGGGTTATTTATTCCCTTGCTTTTGACTAGAGCATACGCTGTTCGTTTGTTGCTATATTCCCACAGATATACAGTCAACTTACTCCCCATCTTTAGTGGTCGAGGTCTCCTCTTGTGGGTGTATGTCCTTTGCTTTCTTGGGTACTTTCTCTCAGTAGGGGCGGATGTTGTTTATGCTCTCCTCCCACCCGTGTTCTTAGTTCTGTTGGGTGTACTTTTAGGTTGGAGGCAGCTTCGTAGGTCATGCTTAGCCTCTTTAGGCTATCTGTCTTTCCTTCCATCTTTAGTGTCTTCCAACCATATCTCCGTATCCTTTCTGGGTTTAGTAGAGTCTGTGCAAGAATACTCCGTGTGGTATGTGAGAAATCTCTCCAGTTTATTTGTTGGGTCCTTGAAAAGAGTGCGTGTTGGCGTAACATCAACTATACTACCTTTGTATTCTATCATCTAACACCAAAAAAAA
>Diuronotus_aspetos_COX1
ATGGGTTGTTTCGTTGGCTTTACTCTACAAATCATAAAGATATTGGTGTTTTATATATGGTTTTTGGTGCTTGATCTGGTATGGTAGGTGCAGGTCTTAGTATGTTGATTCGTTTGGAGTTGTCACAACCTGGAAGATTTTTGGGGGATGATCAGCTTTATAATGTTGTTGTTACTGCTCATGCTTTTGTCATAATTTTTTTTTTTGTTATACCCTTTTTTATTGGTGGTTTTGGAAATTGGTTACTTCCTTTGATGTTAGGTGCTCCTGATATGGCCTTTCCACGTATGAATAATATAAGATTTTGGCTACTTCCCCCTGCTTTAACTCTTTTAACTTGTTCTTCTCTTATTGAGAGGGGGGTTGGTACTGGATGGACTGTATATCCTCCTTTAGCTAATATTGTTTCACATAGAGGTGCTGGAGTAGATTTAGGAATTTTTTCCCTTCATTTGGCCGGAGTATCTTCTATTTTGGGTGCAGTAAATTTTATTTCTACTGTACTTAATATGCGTTCAGATGGTTTAACATTTGAACGACTTCCTCTTTTTGTTTGGGCTATTTTAATTACAGTTGTTCTTCTTTTATTGTCTTTGCCGGTATTGGCTGGCGGTATTACAATGCTTTTAACTGATCGTAATTTTAATACAACTTTTTTTGATCCTGCTGGTGGGGGTGATCCTATTTTGTTCCAGCATTTGTTTTGATTTTTTGGTCATCCTGAGGTTTATATTTTAATTTTACCTGCTTTTGGTGTGGTTTCCCAGGTTATTCCTAATATGATGGGTAAAAATGAAGTTTTTGGTCCAGTAGGAATAATATTTTCAATACTATCTATTGGGGTTTTGGGGTTTGTAGTGTGGGCTCACCACATGTATACAGTGGGTATGGAGGTAGATACGCGGGCTTATTTTTCTGCTGCTACTATGATTATTGGGGTTCCTACTGGAGTTAAGGTTTTCAGTTGGTTAGCTAGTTCCTATGGTCAGATAGTTGGTGGGGATCCTGCAATGTTATGGGTATTAGGTTTTATTTTTTTATTTACTTTGGGTGGTTTAACTGGTATTATTCTTAGGAGTACTGCTGTTGATTATGCTTTACATGATACTTATTATGTTGTTGGGCATTTTCACTATGTTTTATCTATGGGTGCTGTTTTTGGTCTATATGTTGGTTTAGTTTATTGGGCCCCTTTGATTTTAGGTGTTGGCCTTAATTTTGAGGCTTGTTGTGGTCAGTATTTGGCTATATTTGTGGGGGTTAATTTAACTTTCTTTCCTCAGCATTTTTTGGGGTTTATGGGTATGCCCCGACGTTACAGTGATTATCCGGATACAATGGTTTTTTGAAATGTATTGTCTTCATGCGGTGCAATGATTTCTTTGATTTCTGCTTTTGTTTTTTTATATATTTTGTGGGATGCTTTTGTTTCTTCTCGAGGTATAGTTTCTTCTGTTTCTGTTCCATCTTTTTTGGAATGGGGAGATTTTTTGCCTTATGATTTTCATGGTAGAATGGAGAGAGTTTGCTTTATTAGTAAGTAAATAGTATTGTATATTAAAGTCAAGTATTATGTATGTGGGTGTGTCAAACCTGGGGGTCTTTATTAGAGGCTTTAGAGTTCTAGCAGAGCATGTATTTATGTGTTTAGTTTCGACCTAGAAGAACATTTTTTGTGTTAGTGTGATTTAGTTGAATTACAACGTTAAGTTGTGGTCTTAAAGGTGGAAGTTTCCAGTTACAGGTAAATTTTAATGCCTCAGATTTCTCCTATTTTATGGGGTTTTATGTTTTTTTTAGGTTGGGGGATGGTTTTTATTGGTTGGAGAAATTCTTTTTTTTACGGAAAAAGATCTTCTAGTTTTTTTAATGGTTAAAAA
>Diuronotus_aspetos_COX2
GAATTTGATTCATACATGATCCCTGAATCAGACCTTGAAGATGGACAACTACGACTACTAGATGTAGATAATAATGTAGTTATTCCAGTAGATACAAATATTCGATTTATCGTTACAGGTCAAGATGTTATCCATTCATTTGCTGTACCTTCTCTAGGTATGAAAGTGGATGGTATTCCAGGACGACTAAATCAAGCTGCTACAATTGCTGAACGAGAAGGTCTATTCTATG
>Diuronotus_aspetos_CYTB
GAAAAGTAAGACACACATAAGAAGAAAATAATAATGTAATGTCAAGATACGAGCATAAGATAGAAACTTCTCTTGAGGGAATTGAGCACCTATCCATAAAAAGGACATAAAGACAAAAAATAAACATAAAAGAGAAAAACCATTATTACAATCCATTAATCTTGTAAATACAGCTACTAACCTAATTTCTCCAAATAAAAAGAGAATGAAGATAGAAGTTAATAAGATTATGAATCCTGCATTTTTATTAGGTACAGCTTTTAACATAGCATATTGACATAGGAAATACCATTCAGGTACTATATGTAAAGGAGTAAGTAATGCACAGGCTTCTAATGCATTATCTGGATGTGAGAGAGAAGAGACCCCAAAATGAGTTTGAAGAAAATATAGACAGAGAACTAGAACGAGACCAAATAAATCTTTATGAAAAATGAAAGGGAAAAATGGGATTTTATTATTTGTATTTAACCTGAGAGGATTATTAGAAGAATGGAAATGAAGATAAAAAAGATGAAGAATGAGAAAACCATAGAGGAGAAATGGCATAATAAAATGAAATAGAAAAAACCTCTTCAATGTTGGACTATGAACACAATATCCTCCACAAAGCCATTCTATTAAAGATGGAAAAGGAGATAATAAATTTGTAATTACTGTAGCACCCCAGAAAGACATTTGTCCAAAAGGTAAGACATAACCCAAAAATGCAATAGCCATTAAAAAGAAGAGAAGAACAATTCCTGAAAACCAAGTATTTGGATTATAAAAGTATGAACCATAAAATATAGCTCTTCCAAGATGTACAAATACAAATAAAAAAACAAATGATGCTCCACTAGAATGAAAATAACGTAAAGACCATCCATAATAGACTTCTCTAATAAGAAAGAAAACACTAAAATATGCTGAATGAAGATCTGATGTATAATGTAAAGCTAAGAAGATTCCAGTGACAATTTGTAATATAATAGCTACTGCTAATAAAAAACCTAGATTCCAAAAAAAATTTATCTGAAGAGGACAAGGATATGATTGTAAATGAGATTTCATTAGTAATACAAAATATAATTTCATAAAATAATCGATTATAATCCCAT
>Diuronotus_aspetos_NAD1
AAATACAAAAAAAAAAAATAACTCCTAAACTCCAGAATAACCCCCCGCTAAAAAATGGGGCTAATATCCAAAAAAACAGTGAAAGTGAGACTATTATAATAGGAGAAATAAAAAAAAAAAAATAGCCTCCCCCATAAGGAAAAACTCGTTCTTTTGAAAAAAGTTTAATAGCATCACAAAAGGGCTGAACAATACCTCCTAACCCAACCTTATTAGGCCCTACTCGAACTTGAATATAGCTCAACAACTTTCGCTCCAAAAGAGTGAAAAAAGCTACAGATCCCAT
>Diuronotus_aspetos_NAD5
ATGGGTCATCTGGATTTAGGTGAGGCTCTTATCTTTTAGTTGTTGGAGCAATAACTAAAAGAGCTCAAATGCCTTTTAGGAGTTGACTTCCTGCAGCTATAGCTGCACCTACACCAGTGTCTGCTCTAGTTCATTCTTCTACTTTGGTTACTGCTGGAATTTTCCTATTGATTCGTTTTTATGGGTTGTTGGGGTCTGGGGGATTGAAAATTTTTATAATATTTGTTGGATTAATAACTAGTGCCATAGCTGGGGTATCTGCTATTTTTGAAATAGATGGTAAAAA
>Diuronotus_aspetos_NAD6
AAACTCACATTAAGCAAGATAAACTTAAATTATTGGGAGATAGAGAGCCAACATAAGAAAACATTACCAACATCCCCCCCACAAAAACTAAAAATAAAACTATACTTACCCAAGAAAATCCTATAAAAAATCCAAAATATGAGAGAAATAAAACTCTCAATACCAATAAAAGAGCACAACTAAGAGGCTGCTTTAAAGCAACTGAAATAATTGAAAAACCACCAAAAATTGAAAAAACAATCCCCTCTACCATACCCAT
>Limnognathia_maerski_COX1
AACGCAGAGTACATGGGTATTTATCGTTGGTTATATTCGACTAATCATAAGGACATTGGTACTTTATATTTTTTGTTTGGGATTTGATCTGGGATATTAGGGACTGCTTTAAGGGTAATTATTCGAGTTGAGTTGGGGCAGCCTGGGAGATTATTGGGAGATGATCAGATTTATAATGTTGTAGTAACGGCTCATGCTTTTGTAATGATTTTTTTTATGGTTATGCCTATGGCTATTGGAGGGTTTGGGAATTGATTGATTCCTTTAATGCTGGGTGCAGTAGATATAGCTTTTCCTCGGATGAATAATCTTAGGTTTTGATTGTTGCCGCCTTCGTTAAGGTTATTGTTAATTTCTTCTTTTGTAGAGTCTGGGGTTGGAACAGGGTGGACGGTTTATCCGCCTTTAGCGTCTAATTTAGGGCATGCTGGTTCTTCGGTGGATTTTGCTATTTTCAGTTTACATTTAGCGGGTGCTTCTTCTATTTTGGGTTCTTTGAATTTCCTATGTACGATTATTAATATACGTGCTTCTGCTTTGTATCGTGTTGAGCGGTTGCCTTTGTTTCTATGGGCTGTTGCAGTAACAGCTGTGTTGTTGGTGGCTTCTTTGCCTGTCTTAGCTGGAGCAATTACCATGTTGTTGACGGATCGTAATTTTAATACTTCTTTTTTTGATCCTGCAGTGGGAGGGAATCCTATTTTATATCAGCATTTGTTTTGGTTTTTTGGTCATCCTGAGGTTTATATTTTAATTTTACCTGGATTTGGTATTATTTCTCATTTGGTTATGTCAGTATCGGATAAGAAAGAGATTTTTGGTTACTTGGGTATGGTTTATGCTATTATTTCTATTGGGTTGCTGGGATTTTTGGTGTGGGCGCATCATATGTTTACGGTTGGCTTGGATGTAGATACGCGGGCATATTTTACTTCTGCTACTATGGTAATTGCTGTTCCTACTGGAATCAAGGTTTTTAGGTGACTAGCTACAATATATGGTTCTCGTATTTCTCCCATGAAAAATATTGTTACGCTTTGGGTTTTGGGGTTTATTTATTTGTTTAGTATTGGGGGTTTAACTGGGATTGTTTTGTCTAATTCTTCATTAGATGTTAGGCTACATGATACTTATTATGTTGTTGCTCATTTTCATTATGTTCTTTCTATGGGGGCGGTGTTTGCTTTAATGGGGGGTTTTATTTATTGGTATCCTTTGTTTACGGGATTGACTTTGCATCCTATGTGACTTAAGGTTCAGTTTTTTTTGATGTTTGTTGGTGTTAATTTGACATTTTTTCCTCAGCATTTTTTAGGGTTAAGGGGAATACCTCGACGTTATAGTGATTATCCTGATGTGTGATTTTTTTGGAATGCAGTTTCTTCTTATGGGTCTTTTATTTCTATGCTTGCTGTTTTGTATTTTATATTTATTATTTTAGAGAGGTTAATTTCTCAGCGGGGGGTTGTGTTTTCTTATAATTTTTCTTCTCAGTTAGAGTGAAGGTCTCGGTTGCCTTTGTCATATCACACGTGTGAAGAGGTTCTCTATGTTGTTAAGTAGGTTTCCCAGTGGTGTTATGTTTAAGCATTGAATTTTTTCGTAATTTAGGAGGTCTATGGCCTTGGGAGTTGCTTAGTATAATTAAGTATGTTAGATTTCCAATCTGAAGGTCATTTTTGATGAGTAACTAAAAAAAAA
>Limnognathia_maerski_COX2
GTTTTTTTTTAAACTTAGATATTACCTAACCCTTCAACATTCTATACACCCACTCCATAAAAAGCTTTACATCCACAACCTCTACAACAATAGGCATAAATCTATGATTAGCCCCACAAATCTCAGAACACTGACCATAATACACCCCAGTAGAAAATCTAAACATATTAATCTGATTAACCCGACCAGGAACCGCATCTACCTTAACTCCGAAAGCCGGAACCGTTCAAGCATGTAAAACATCTGCCGCTGTAATTAACAAACGAACCCCAAAATTATTAGGAACAACCACTCGATTATCCACCTCTAACAAACGATAATCTCCTAACCCCAAAGCATCCAAAGACAATATATAAGAGTCGAACTGCAACTCAGGAAAATTAGAATATTCATAAGATCAATATCACTGATGTCCCACCACCTTCACAGTAAAATTATAATTAAACCTCTCCTCAAGCAAATACAACAACTGCAAAGAAGGAAAAGCCAAAAACAAAAGAATTAAAGCAGGAAAACAGGTCCACAAAAACTCAATCATATGCCCCTCATGCACATAACGATCAATATAATCCAAACGTAATAACACCACAATAATATACATTAACATAAATGCAATCAAAACCACAACCATCATAATATAATCATGAAAATAAATAAGATTCTCCATTAAAAAAGAATTAGCATTCTGCAAAGATAAATCCAACCATTTCATCACACCCATGTACTCTGCGTT
>Limnognathia_maerski_COX3
AAGCAGTGGTATCAACGCAGAGTACATGGGATGATTATGAAAATTCGGGTTCCTTATCATATGGTGGAGTATAGTCCTTGGCCTTTGGTTGTTGGGTTTGGGGTCTTAAATTTGGTGTTTAGCTTTATTTTAATAGTGAGGGCTAAGGATGTATTTACTATTTGGATTAGATTTTTGTTTGTTGTTTTGTTGAGGTTTCAGTGGTGACGTGATATTTCTCGTGAGGGGGCTTATTGTGGGTTTCATACGGGAACTGTGTATCAGAGATTACGTTATAGGATGGTTCTTTTTATTTTTTCTGAGGTGTGTTTCTTTTTTAGGTTTTTCTGGGCTTTTTATGACATGAGGTTGTCTCCTGATGTTGAGGTGGGTAGTGTTTGACCCCCTGTTGGGATTACACCATTAAATCCGTTCTCAGTTCCTTTACTTAATACTTGTGTATTATTGGCTTCTGGGGTAACGGTTACTTGGGCGCATCATGGGTTAATGAGTGGAAGATATTATGATGTTTTTTATGGTTTGGTTTTTACGGTTGTTTTGGGGGTTTATTTTACTTATTTGCAAGTAGGAGAGTATGCGACATCTAGCTTTAGAATTGCTGATGGAATTTACGGTTCTAGGTTTTTTATGGCTACAGGGTTTCATGGAATGCATGTTTTAGTTGGAACTACGTTTTTAATGGTAGTGCTTTATCGTCATGTGATGTCTCAGTTTTTGGAAACTCATCATTTTGGGTTTGAGGCGGCTGCTTGATATTGACATTTTGTGGATGTTGTTTGGTTGTTTTTATTTGTCTCTATTTATTGGTGAGGTAGTTAGTTAAAAAAAAACA
>Limnognathia_maerski_CYTB
AACGCAGAGTACATGGGATGATTAAGTTGTTGCGTAAGGTTCATCCTTTGATTAAGATTGTTAACGGTTCTTTGATTGATTTGCCTGCTCCTTCTAGGATTAGGGTTTTTTGGAATTTTGGTTCTTTGTTGGGGTTATGTTTGGTTATTCAGATTGCAACGGGTTTATTTTTGAGTATGCATTTTACTTCTCATGTGGCTTTAGCTTTTGAGAGTGTGGATCATATTATGCGAGATGTGAATTATGGTTGGTTGATTCGGTTGTTGCATGCTAATGGTGGTTCTTTGTTTTTCTTGTGTTTGTATGCTCATGTTGGTCGTGGGTTATATTACAGTTCTTATCGTTATTTTGAGGTTTGGAATATTGGTGTGGTTATTTTTTTCTTGGTGATGGGTACTGCTTTTTTGGGTTATGTTCTTCCGTGGGGTCAGATGTCTTTTTGGGGGGCTACTGTTATTACTAATATGGTGTCTGCTGTTCCTTATGTGGGTACTTATTTGGTAAATTGAATTTGAGGGGGCTTTGCGGTAGATAATGCTACTTTGGGGCGATTTTATTCTCTTCATTTTCTTTTGCCGTTTGTTATTGCTGCGTTGAGGATGATTCATTTGTTGTTTTTACATCAAACGGGGAGATCAAATCCAGTGGGGGTAGTTTCTGATTATGATAAGGTCTCTTTTCATGTTTATTATAGAGTTAAGGATCTCTTGGGGTATTTTGTAGTTTTGGTTGGGTTTTTTTATGTGGTTTTTTATTATCCTTATTTTTTGATGGACCCTGAGAATTTTATTTTGGCTAATCCTTTAGTGACTCCTGTTCACATTCAGCCTGAGTGATATTTTTTATTTGCTTATGCTATTTTGCGTTCGGTTCCTAGCAAATTAGGAGGTGTTGTGGGGTTGGTAATATCGATTTGTGTGCTTTTTTTCTTGCCTTTGATGTGGTTTTATTATGTTCGTAGATTTTTTCATTCTTATATCTGGGGGGTTTTGTTTTGGGCTTTGGTTTTTGTGTTTTGTTTGTTGACTTGAATTGGAATGTGTCCTGTGGAGTATCCTTATTATGAACTGGGGCAAGTTCTTACTTTAATTTATTTTGGTCTTTTTATTTTTCAGGGTTTGTTTTTTTATTGAATGGGTAAGGTTATGTTTGAAAGTTAGTTAAAAAAAAA
>Limnognathia_maerski_NAD1
ACGCAGAGTACATGGGATGATTATTTTTCATTATGTTTTGGTGGTGTTGTTTGTTTTACTTTCTGTGGCTTTTTTTACATTACTTGAGCGAAAGGTCTTAGGTTATATTCAACTTCGTAAGGGACCTAATAAGGTTGGGTTTATGGGGATTCCTCAACCTTTTGCTGATGCTGTTAAGTTGTTTACAAAAGAGTATTTATCGCCAATTAGAAGTAATACTATTCCGTTTTTGATTAGACCTGCTTTGGGGTTAGTTTTGGCTTTGGTTTTGTGGTTGTTTTATGGTTCTTTGTATTCTGGTTTGTTTTTTAAATTTGCTTTGTTTATGATTTTTTGTATTAGAAGGATGGGTGTTTATGTTATTATTGGGGCTGGCTGAACGTCTAATTCTAAATATGCACTTTTGGGTGCATTACGGGCAGTGGCTCAAAGTATTTCTTACGAAGTTAGATTGAGTTGCTTGGGGTTATTTACCGTTTTGTTGTTAGGTAGGTTTTTATTTTTAGATTTTTTGGTCTCGCAGTTGGTTTATAATTTAGTTTTATGTGTTCCTGTTTTTTTAATATGGGTGGTATCTGGGTTGGCTGAAACTAATCGAGCTCCTTTCGATTTTGCAGAGGGAGAATCAGAGTTAGTTTCTGGGTTTAACGTTGAATATGGAGGACTGGGGTTTGCTTTGTTGTTTATGGCTGAGTATGGGAATATTTTGTTTTTCAGGGTAATGACTGTTATTTTGTTTATTGGGGGATCTGGGAGAAGGCTGGGAAGTTTAATTGTGTATATATTTAAATTTATATTCATTGCTTTTGTATTTCTTTGGGCTCGGGGTAGTCTTCCTCGATTTCGGTATGACCTTCTTATAATAATGGCGTGAAAGGTGTTTTTACCCACGATTCTTGCTGTGTTGTTGTTTGAAACTGTAGTCTTGGCTCTCTTGTAAAATTATGCCAAAATAGTTTATTTATAAAAGAATGTTAGTTTTGTAAACTGATGGAGGATTATTATTCTTTTGGTAAAAAAAAA
>Limnognathia_maerski_NAD2
TGGTACTTTAAAAGTTCAACTCTTTTATTACTCTGTTGATAGGGATATTTGTTTGGTGATTTGTTTTTTCTTATATGGTTTTTGTTTTTTTGGGGTTGTCTTGTGGTTCTTTTTTGGAAACTTGGCTTGTTATAGAGGTGTCTTTTTTTTCTTTAATTCCTGTATTGGTTGGGGGGCGGCATAGGTTTATTAAGGAGAGGGTTTTGAAATATTTTTTGATTCAGAGGTTTAGTTCAATTATTATGTTAATGGCTCTTGGGGTCATGGGGAGGTTTTTGAGAAGTAGAAGGGAGGCATTTGGTGTCATGAATTGATTATTGTTATGGGTGTTTGTATTGAAGTTGGGTGTTTTCCCTCTTTTTTTTTGGTTGATTTCTGTGGTGTCTGGGATAAGTTTGTTTTCTTTGTTTTATGTGTTGTGGGCACAGAAGCTCTTGCCTTTTTATATTATTGTTTCTTTTGTTGATTGGGGGTATATTCATGTGTTAGTTTTGTTGGTGTTGGTGGTTTTGGGGGGTTTATTAGGAGGAGTCGGGGGTTTAAATCAGGCTAGAATTCGTCTTGTTTTTATGTATTCTTCTCTGGTACACATGGGTTGGTTATTTAGGGCCTTGTTGGTTAGGTGGGATAATCTTTGCTTTTATTTAATAAGTTATGGGGTGGCTTTTGGCTTTGTTTTAGGGTTATTACATGGTTGACGATTTAGGTTTATTGGTGAGGCAGTGATGTTGGGGGCTGGTTCTGGTTTTGTGTTTATGATTGGGATGCTTAGCTTATTTGGGTTTCCTCCAATGGCTTTATTTTTTAGGAAAGTTTATGTGTTAGTAGATTGATTATATTTGGGAGCGTATTGGGTTGGGGTCTTACTGTTAATGGGTTCTGTAATTAGATTTTATTATTATTTTCGTTTAATATTAGTTTGGGGGTTTAGGCCTAGGCTTGGGGTAGTGAAAAGATATAGATACAGTTGGTTTGTTTTTTTGTTTGTGGTTGTTAATTTCTTTTTGTTACAGGTGATGATGTAGAGATAATTTAAAAAAAAA
>Limnognathia_maerski_NAD3
GCAGAGTACATGGGGTGTTATTAGTAATTGTTTGTTTGATTATTGCTGTAGGATTGGGAGGGGTGATTTTTGGTTTAGGTTATTATTTGGGGGGTTTTTATTGGCTGGATCGTGAGAAATTAAGAGCGTTTGAGTGTGGGTTTGATCCTAAACGTCGGAGTCGGATTCCTTTGAGAATGCAATTTTTTCTGTTGGCAGTTATTTTTTTGGTATTTGATGTTGAAATTGTGTTGCTTTTGCAGGTGCCTCTTTTGATGGCTTCTAATGCCATTGAACTGGTAATTCCAGTGGTGGGGTTTTTATTAATTTTAATGTTGGGATTATACTATGAGTGGTATTTTGGGTCTTTGAATTGAATTATGTAAGTGGTGTAAAAAAAAA
>Limnognathia_maerski_NAD4
ATGGGATTGTTGTATTGTGGTTGATTTTATTTGTTTCGGTTGTTGTTTTTGTGAATCAATATTTTCGTTATTTAAATATGTTGATTGTTTTAGAGGTTTTGGTGGGGGTGGTTTATATTTGGTTTGTGGTTTGGTTTTCGAGATGGGGGGTGGATTCTTCTTTTGCTTTGGTTTTGATGACATTTGCTGCGTGTGAAGCGTCTTTGGGGTTGAGTTTATTAGTTACATTGATTCGTCAAGTTGGGAATGATTATGTGAAGCTGGGAGTTTTTTTGTGTTAGGGTTGTTTTTTTATTTTGGATTGATTGTTTTTGGTTTTTGTTTGTCGACTTTGGAGTTTGGGGTTTTGTGGGTTGTGATGTTTGCGGTTAGGTTTTTTTGGTTGGTTTTGGGGGGTGTGATTTATGGGGATTTGGTTTGTGTTTCTTATTGATTGGAGGTGGATTTTTGTGGTTGGGTTTTGGTTCTTTTAACTTTATATTTGTTGGTGTATTTGGCTTATTCTATGGTTTCTATTTTGTCTAAAGATGGTGGATCTTATCGGCTTTTAGTTGGGGTGTTTTTTTTTATGGGATTTGTTTTGATGGTGGCTTTTTCGGTATCTAATTATTTTGTATTTTATTTTTTTTTTGAGCTTTCTTTGCTTCCTATTTTGTGGGTAATTCTTGGTTGGGGGTCTCAGCCGGAGCGTTTGCAGGCTGGTTTGTATATAATGATATATACTTTATTTGGTTCTCTTCCTTTACTAGCTAGTATTTTTTATCTTTATGGTCAGTTTGGTTCTATATATATGGGATATTTTGTTTTTGGGGTTGTTGGTAATGGGTGAAGGGGTTTGTTGATGTTTTTTCTGTTTTTTGCTTTTATAGTTAAGTTGCCAGTATATGGGGTTCATTTGTGATTACCTAAGGCTCATGTAGAGGCTCCGGTGGGGGGCTCGATGGTATTGGCGGGAGTTCTTCTTAAGTTGGGGGGTTATGGGTTGTTTCGATTGTTATTGAGATTTGGTCATTCTTTGGTTGTGTGTTCTTCATTGTTTATTGTGGTTGCTTTGATTGGGGGTCTTGTAAGGAGATTTGTGTGTTTTTTTCAGAGGGATCTGAAGATTATCGTAGCATATTCTTCTGTGTGTCACATAAGGCTGGTTGTTTTGGGGTTGTTTTCTTATTATTCGGTTGGGTTTTCTGGGGCTTTATTGATAATGGTGGCTCATGGTTTGGTTTCTTCGGCTTTATTTTATTATGTAACTATTTTTTATGAGAAGTTTGGTTCTCGTAGTATTTACTTAATTAAGGGAATGCTAAATTATTATCCTTTGCTGGCTGCTGTTTCTTTTATGGCTTGTGCTTCTAATATAGCGGTACCCCCTTCTTTGAATCTTCTTAGAGAGATTTGATTGTATTTTTGTGCTTATGGGGGTAGGATTTGATATTTGGTGTTACTGGGGGGTTTAACTTTTATGAGCAGGATTTATAGCCTTTTTTTGTATACTGGGGTTTGACATGGGTCTTCGGTTGTTGGGGTTTCGGTTTTTAGGTCGGATAGGTTTCGAGATTTGTATATTATGTTGATGCATTTGGTTCCTGTTTTTGTAGGGGTTATTAATGTTTTTTATTGGGTCGGATAGTGAAAAAAAAA
>Limnognathia_maerski_NAD5
TACATGGGATTGTGATTTTAATAGGGTCTGTTTTTTTGTTATTTTTAGGGTTGACTGGGTTTTTTTATTATATTTCTTTTCTGGGACTGGTTGTTGTTTTTAAGTTTGATTGAATTTTAGGTTCTGGTTGGGGAATGGATTTTAGGATTTTATTTGATCAGATTTCTGTTTTATTTTCTAGGTGGGTGATGTTAATTACGTTTTGTGTTCTTTTATTTTCTGAGTATTATATACAGGATGACAAATTTAAGGTGCGGTTTACTATTTTGGTGATAATATTTGTTATTTCTATGAACCTTCTTATTTTTATCCCTAATCTTATTGGGTTAATTTTGGGTTGGGATGGGTTAGGGGTGACTTCTTTTATTTTGATTATTTATTATCAAAATAGTCGGTCTCTTGCGGCTGGTTATTTGACTGTTTTGAGGAATCGGGTGGGGGATGTGATATTATTGGTTTCTATTGCTTTGATGTTTGGTTTTGGGAATTGGTTGATTCCTTTGCAGTGAAGGGGTTGATTTGTTGTATTTATGGTGTTGACTGCAATTACTAAGAGGGCTCAGGTTCCTTTTTCTAGTTGACTTCCGGCTGCTATGGCAGCTCCTACGCCTGTGTCTTCTTTAGTGCATTCTTCCACTTTGGTGACTGCCGGTATTTATTTACTTGTTCGTTATTATGATTATTTGTATTGCTTTTGATTTGCAAAGGCTGTTTTTCTGTTTGGGCTGGTGACGTTGTTGATGGCAGGAGTTCTTGCTAATTTTGAGACGGACTTGAAGAAGATTATTGCTTTGTCTACTTTGAGGCAGCTTGGGGTTATATTTATTAGTCTTTCTTTTGGGTTTAAGTATATCACTATGTTTCATTTGTTGACTCATGCCTCATTTAAAGCTTTGATGTTTTTGTGTGGGGGAGCTTTGATTCATGGTAATGCACATTCTCAGGATCTTCGTACGGTATGTTCTAGTTGGGCTAGGGGTTGATATGTTATGGTGTTTATAATTGTTTCGGTGTTTTCTTTGTGTGGGTTTCCTTTCATGAGGGGATTTTATTCCAAAGATCTGATTATTGAGGTGTTTTACGGGTCGGGGTTTTCTTTTTTTATGGTATTTTTGATGAGGTTAGGGACAGGGTTAACGGTTGCTTATTCGTTTCGGTTTGTGTTTTATCTGTTTTTGAGGAGATATTCTAAGTCTGGCGTGTTTAGGGGGATTTATTCGAATAATTTTTATTTTATGTCTGTGGTGCTTTTGGGGGGTTTTTCGGTTATTTCTGGGAGTTATTTGGAGTGGGTTTTATTGGAACTAGATAAGTCTTGTGTTGTTGTTCTCTCTTCTAGATTAAAGTCTCTTGTAGTAGTTAGTATTGTGCTTGGGTTTCTTGCTGGGTTAGCGGTACATTGGTATGGAATGTGATGAGGTTCTTGGCTGGGGAGCGGATACGCAGCTGTTGTTGGTTATTTGGGGTCTATGTGGTATTTGACTTCTTTAGTGACGACTCCTCTTTATGTAATTAGCATGCGAGGAAGGGTAGGGTTAACTGAATCTCTTGATCGGGGTTGGTTTGAGTATTATGGTGGTTACGGTATTTGGGGGGTTTTTAGTGCGGTTTCGTCTGGGTTGTTGAGGTTGGTAGGTGCTTCTTATCGTACTGTGAATAAGTGGAATTTTGTTTTGGTGGTATATGTTTTGATTTTAACGGGATTGATGTTAATTTAATGTAAAAAAAAA
>Limnognathia_maerski_ATP6
ACGCAGAGTACATGGGATGATTGTATTAATTAGGTTGGTTGTTTTGAGATTGTTGTGTTTGGATGTGGTATATTGGTTGGGTTGTCGTCCATGGGTTCGTTCTTTTATTGTTGGGTTTATTCGTTCTGAATATATAAGAATGTTGTCTTTTCCTAAATTGATGGGTGTTTTGTCTTTGCTTGTTAGGTTGGAATGTGGTCTTACTGTATTAAATTTGTTGGGTATGATGCCTTCTAATTTTGCTTTGATGTCTTATTATAATGTTACTTTGTTTGCGAGGTTTTTGTTTTGGATTAGTTTGATGAGGTGGGGGTTGTGGTTTAATTATAAGAGGGTTATTTCTCATTTGGTTCCGACAGGGACGCCTATGGGGTTGATTTTAATTCTTCCTTTGATTGAGACTTTTAGTCAAATTATTCGTCCATTTACTTTGAGAATTCGATTAAGTACTAATTTGGCTTCTGGGCACATTATGATGATGATGTTTTCTTATTTTGGATTGTCTAGGATGTTGATTTGGTCTTCTGTTTTGGTTTTGGTTTTGTTTGTTTTATATGCACTTGAGTTTTTGGTTGCGTTGTTGCAGGCTTATATTTTTGCTAGGCTTGTAACGTTATATATTAAGGATGTGTTATAAAAAAAAA
>Lobatocerebrum_sp_COX1
TAGCTTAATAATTAAATTTGAAGTTTGATTTTGAACATTGTTCTAAGTTAATGAGTCGGTGGTTTTTTTCTGTTAATCATAAGGATATTGGGACGTTATATTTTATTCTAGGTTTTTGGTCAGGTATTTTAGGGGCTATTTTAAGGGTTTTAGTTCGTTGTGAACTTATTATGAGTAGTTTTGTTATAATTGATTCTGAATTGTTTAATTTTTTTATTACGGCTCATGCTTTTTTAATAATTTTTTTTTTTATTATACCTGTTATAATTGGGGGTTTTGGAAATTGATTAATTCCTTTTGTTTGTCAGACTGCTGATATATTATTTCCGCGATTTAATAATTTTAGATTTTGGGTTTTATTTTCTTCATTGTTATTATTATTATTATCAGGGTTTTTAGCGAGAGTTGTTGCTACAGGGTGGACAGTTTATCCTCCTTTGTCGAATACTTTGTTTTCTTCGGGATTTTCTGTGGATTTATGTATTTTTTCATTACATTTGGCTGGGGTCTCTTCTATTGGGGCTTCAATTAATTTTATTTCAACTATTTTTAGAAAGATTTTTAGTCTTTATTTTAATTATGGGGGGAGAGTTTTTTTATGGGGCTTGTTAGTTACTTCTTTTTTGTTGTTATTTTCTTTACCAGTATTAGCAGGGGCTATTACAATATTATTATTTGATCGAAATTTTAATTCTAGATTTTTTGATCCTGCTGGTGGAGGGGATGCAATTTTATTTCAACATTTATTTTGATTTTTTGGTCATCCTGAGGTATATATTCTTATTTTACCAGGATTTGGTATAGTTTCTTTTATTCTTCCTTTTTTAGTTTGAAAAAAGAAATCATTTGGAATGATTGGGTTAATTTTAGCAATTATTTCTATTGGGATTTTAGGATTTATTGTTTGGGCTCATCACATATTTACGATTGGGATAGATTTAGATACTCGAGCTTATTTTATAGGGGCTACTATGATTATTGGTATTCCGACTGGAATTAAGGTATTTTCTTGAATAAGAATAATTTTAGGTTCCGTTCAACCTATTTTTACTGTAGTTATATTATGGATTTTAGGGTTTATTATTTTATTTGTATTAGGTGGATTTACAGGGATTATTCTTGCTAATAGATTAATTGATTTAAGATTACATGATACATATTTTGTAGTAGCACATTTTCATTATGTTTTAAGAATAGGAGCTTTATTTTCTTTAATAGTTAGGGTAATTTTTTGATTTAGTATATTTTTTGGATCAAAAGTAGTGGGATTTTCTTCTAAAATATCTAAGGTTCAATTTTATTTAATGTTTTTAGGAGTTAATTTGACATTTTTTCCACAGCATTTTTCTGGAATTAGAGGTATACCTCGTCGTATTTGTGATTATTCTGATATATTTTTATTATGAAATTATGTAAGGTCTTTTGGTTCTTTTATTTCTTTGTTAAGAATATTTTTATTTATTTTTATATTTTGAAGGTTTTTTAGTTTTTCTTCGGTTATTGGGTCAAGAATTTTTGATGAATCTGGAGATTTTGATTCAATATTTTTTCTTGGAAAGAGGAGAATAGTATCTATTTTTTTTAAGTAAATATAAAAAAAAAAAAAA
>Lobatocerebrum_sp_COX2_ATP8_CYTB
ATGAATTTATTTTGAAAATTTGGTTATTTAGATGTTTTAAGAAATTTTTTTAATTTTATTCAAAATTTATTTTTGTATTTAGGATTTTTAATAACAATTTTTATTTTTATATTAATAATTTTTTTTATTAATTTATTTTTTAAAAAAAATTCTTTTTATTATTATTTTATAGAATCTTTAGAATTTAGTTGGGTGTTTTTACCTTTATTAATGTTGTTTATAATAATTATTCCGAGATTAAGATCTTTATTTTCTGAAGAGGATAAAATTCCTGAATATAATATGATTATTTATGGAAATCAATGATATTGAAATTATGAATTCTTAGAGTTGGAATATAATTCTTTTATAAAGAGATTAGGATCGATAAGAATAAATGATTATTTATTTTTTGAAACAGATTTGTCTTGTGTATTACCTGGGGTTAGGGATTTGGGTTTATATTGTGCTTCAAATGATGTTTTACATAGTTGGTCTGTCACTGGATTAGGGATTAAAATAGATGCTACTCCTGGTCGGGTAAATAAGATAATTGTTAGGTTTGTTTCTCCGGGGCTAAGTTATGGGCAATGTTCAGAAATTTGTGGAATTAATCATTCATTTATACCAATTAAGTTAGAAGTTGTGTAATGGCTTTTTTGTATCCTTTTTTATGGTTATTTTTAGGTTTATTTATTCTTTTTATAAGAGTGTTATATTGAAATAGGTTTAGGGGGGTAGTTTTAAAATTTAAGAAGGGTAATAGATTTAAAAATTGAAAATGGTAAAATTATTTATGGGTGCTATTTCTAGATTTTTATGATTACCTTGTTCTTTAAATTTAGGTTTTTTGTGAAATATAGGTTCTTTTTTAGGGGTTTTATTTTCTATTCAATTATTTAGGGGTTTGGTATTATCGTGTTTTTATAGAAATAATTATATAGAGAGGTTTTTTAATGTTTTATCTTTTCATCGTGATTTAGATTTAGGATTTTTTTTTCGATCTGTTCATGTTGTTGGTTCTAGGATATTATTTTTATTTTTATTTTTACATATGGCTCGTGGATTTTATTTTTATTCTAGTTTTAAAAAAAAAACTTGGATAAGGGGTTTGTTAGTTTTTATTTTATTTAATGTTGTAGCATTTTTTGGTTATATTTTGCCCTGAGGGTTGATAAGGTATTGAGCTGTAACTGTTGTATCAAATGTTTTTGTTGTTTTGCCTTTTTTGGATAGGAGGTTTTTATATTTGTTTTTGGGGGGATTTTGTGTTTCGGGTTCTTCTTTAATTCGATTTTTTTCATTTCATTTTATATTATCTTTTGTGTTAGTGGTGTTTGTTTTATTTCATATTTTTATTTTACATTTTGAGATTTCCAGGAATTGTTTAAGTGTAAGGTTTAAAGGTAAAAAAATTATTTTTTTTTATTATTTTTTATCTGATCTTGTTTTTTGAATTTTTGTATGTTTTGTTTTTTTTATAGGAGTGGTAATTTGGCCTTTTTTAATACTTCATTGAGTTAATTTTAATTTAGCTAATCCTTTGACTACTCCTTTACATATTGCTCCTGAGTGGTATTTTTTATGGGCTTATGCAGTTTTGCGAGCTATTCCTGATAAATTTAGTGGGTTGATGTTAGTTATTTTTATTGTTGTAATTTTGTTTATTTTGCCCTTTTTAAAGGTTAATAGTTTAGGGAAAAGTTATTTTAATAAATTTATTTTTATTTTTTTTTTTTTTATATTAATAATTTTAGGGAGGCTACCACCAGAGGAACCTTTTACTAGGATAATTTTAGTTTCTTATTTGATTATGTTATTTATATTAATATTTGTTTAA
>Lobatocerebrum_sp_COX3
TTAGTAGAAACAAAAATAGCATTATTTCTAACTATCTTATTAGGTGCATATTTCACATTGCTTCAACTTGGTGAGTATTATAATGCCCCTTTCGCTATTGCTGACTCTATTTATGGAACAACTTTCTTTGTGGCCACAGGATTTCATGGTCTTCATGTAATTATTGGGACTACTTTTTTAAGTTTATGTTTTTTCCGTTTA
>Lobatocerebrum_sp_trnL2-NAD1
TTAGGATTTATAATTTAGCATATAATGCGTTAAATTTAAGATTTAAAGATTTTATTATTTATGTTTATATATTTGGTTTTTATTCAGTATTTGTTGAATATTTTATTTGTTATTTTGTCTATATCTTTTTATACTTTTTTGGAACGTAAAATTATCGGCTATGTTGCAATCCGAAAAGGGCCTAATAAAGCGAGAATTATTGGTCTATTTTTGCCTTTTTTAGATGCTTTAAAGATTTTTTATAAGAGATTTTCTGTTAATTTTATGTTAAGATATTTGGTGTATTTAGTTGGGCCTATATTTAGTTTTGTTTCTATTTTAATGTTGATGGGAATTATTAGTTTTAAAAGTAGATTTATATTTTTTTCTTTCAGAATTTTTTTTATATTGGTTATTTTGATTTTTTCTATTTATCCAATTTTTTTAAGTGGATGAGCTTCAAGGTCAAAGTATTCTTATTTTGCTTCTATTCGAGGGGTAGCTCAATCTATTTCTTATGAAGTTAGATTAAGGTTTATTTTAATATTGATTTTAATATTAAATTTTTCTTTAAGATTTAATTTTATGATTAAGTTTTATTTTAGGATTTTTTTATTTTTAATAATTTTTTTTATTTTTTGGTTTTTTTCTATTGTTGCGGAACTTAATCGTTTGCCTTTTGATTCTATGGAAGGAGAGAGAGAGCTCGTTTCGGGTTTTAATACAGAATATAGGAGTTTATTTTTTATTTTTATTTTTATAAGAGAGTATAGATTTATAATTTTGTACAGGATTTTTAGCCTGGTTTTGTGATTTTATAATATAAGATTTTTTAGGCTATTCTTAGCTTTTTTTATTTTAGTTTTTATAATTTTATTAATTTATTTACGGTCAACATATGCTCGTATTCGTTATGACATTATGATGTTATTTATGTGAAAAGTAATAATGTTAATAATTCTTTTTTTTTTTTTT
>Lobatocerebrum_sp_NAD2-trnD-trnY-NAD3
ATGAGTTTTAGATATTATTATTTAATTTTAGTTTTTATTAATTTTTTTAGAATTTTATTTTCTTTAAGGTCTAATTATTGATTGTTTTATTGATTAGGAATAGAAATTAATATAATTAGGTTTTTGCCTTTAATATTTGTTTTTAATTTATTCGAAGAGCTGGAGTCAATAGTTAAGTATTTTTTAGTTCAAATTTTATCTTCTATTTGAATTTTATTTTGGATATTGTGGATAGATATTGAGTTAATATTTGGAGTAATTAATTTAATTTTATTATTTGGTATTGTTATGAAATTGGGTTTGTTTCCTATTCATTTTTGGTTTATTTCTTGTTTAGGGAGAATTTCTTGATTTTCTGGGTATTATTTATGTATTATTCAAAAGATTTTATCTTTTTATTTGGTTTATTATTTTGTGTTTCCTAATTTTTTTTTTTTCTTATTTATATTTTTTAGATTAATTGGAGGGGCACTAATATGTTTTAATCAATTAAGATTACGGGGATTTGTAGCGTATTCTTCTGTCAGACATCAAGGGTGGTTATTATCTGGATTATTATTAAGTAATTTTATTTTTGTTTTTTATTTATTAGTTTATATAATGAATTTATTTTTTTTAATTTATTATTTTTATAAAATAAATTTTAATAAATTTAATGATTTAGTTAAGTTTAGGTTTAGGGTAAGAGTTTTTTTTTTTTTAGTATTTATTTTATTTAATATAATCGGAGTTCCTCCTTTTGTAGGATTTTATTCTAAATGGGTAGTTATAGTTAAGGTATTGGAATTGAGAATTTTTATTTTAGTTGGTATAGTTATTTCTTCTTTTTTGAGATTAATTTATAGAGTTAATTTATTTTTTTATTTTAATGTTATATTTGTTAAAAGAATTAGAGAAGTAGTAGATTACAATTATTGAGAAGTTTTTTTATTTATTTTTTTTTTGATATTGATATATTATTTTTAGTTTGATTATAGTTTATTAGAATATTTAATTTGCAATTAAAAGGATTGGTCGAGAGTTTAGTTAAAATATATAATATTAGTTTGTCGAATTAAAGATTTTCTCTATTTTATATTAGGGTCTTTCTAACCCTTGCTTTAGTAAAATAAACAAGATTTTTTAAATTGTAAATTTAATATTGGTTCTTGTCATGTTGATTTTTTATATTTTTGTATTTATAATAATCTTGATTATTTTTTTATTTTTATGAATTTTTATATTTATAAAGGTATCTTTAAAGTCTTCTTTATTAATTTTTGAGTGTGGGATAGATTTAATTGGTTTTGCTGTTAAGTCTTTTTCTTTGCGGTTTTTTTTGATTGGTGTTATTTTTTTAATTTTTGATTTGGAGTTAATTTTTTTGTTTCCTTTTATTATGTATTTTAGGTTGAATTATAGAGTTATGTTAGTTATTTTTTTATTAGTCTTATTTATTTTTTTAGTTTTAAGATTTTTATATGAATGATTTGAGGGTGGAATAGAGTGAAAAATTT
>Lobatocerebrum_sp_NAD4L-NAD4-trnK
TTTTTTTACTTTTTATTTATTTTATAATAAATTGATTTAATTTTTTGGTTAATTTATTATATTTAGAAATTTTTGTTTTTTTAATGATTATAACTTTAATTTTTAGGTATTATTCGAGGTTAGGTTATATTTATTTTATTATTATATTAAGAATAAGAATTTGTGATAGGATTTTAGGGTTAATTTTATTAGCTTTAATTAGGCGTAAAATGGAGATAGATTTTTTGTTTGTTAATTATATTTTAATATGATAAAGATTTTTTTGGTTTTTTTATTAATTTTTTTTTATGAAGGGGTTTTTATTTATTTGAGTTTTTTAGTGATTTTTTTTTtGTTGTTTATATATTTATTTGTACCCAAGGTTTGGGATATATGTTATTATAGGTTTTTATTTTTAGATTCTTGATCGCTAATTATGGGGCTTTTGACTATTTTTTTTTCTTTTATTATATTAAAAAGATATTGAGTAAAGAAAAAAAAAAAaGAGAGATGTTTTTTTTTttAGTTAGTTCTTTAATAAATGTAGTTATAATTAGGTCTTTTTTTGTCAAGAGATTGTTAATGTTTTTTATTTTATTTGAAACTAGTTTGTTACCAATATTAGTTTTGATTCTGGTTTGGGGGTACCAACCTGAAAAAATAAAGGCTGCTTTATTTTTTATAATATATACTTTTAGTTTTTCTTTTCCTTTAATAGTTATGATTATATATTTTTCTACTTTGAATTTTAATATGTGATTAAGGATATTATTAGTTAATAAATATATTGGGTTTTGGGAATTTATAGTTTTAATAATATTGATTTTTGTGTTTTTAGTTAAGATTCCTATTTTTGGTTTTCATTTTTGGCTACCTCGTGCCCATGTTGAGGCCCCAGTAATGGGTTCAATTTTCTTGGCAGCTGTTATATTAAAAGTTGGCTGTTATGGTTTTTTTCGTATTTTAATATTAATAAAGTTTAGATTGGGCTATATTTATTTTATTAGATGATGGGCTTTGCCTGGTGTATTTTTTTCTAGACTTATTGCTTTTTTTCAAAATGATTTAAAAAAAATTATTGCTTATTTTTCTGTTGCTCATATATCTATTATTATTTTTAGATTAATTAATTTAAAGTGTTTATCTTTATATTTTATTTTATTTTCTGTGATTGGCCATAGATTTTGTTCTTCTGGTTTATTTTTTATGGTTGATTATTTATACAGAATAACTGGTAGTCGTAGAGTTTTATTAAATAAGGGATTATTTTTTTTAAATTTAAATTATTTTTGATTGATGTTTATTTTATTTATTTTAAATTTTTCTGTTCCGCCTTCATCAAGGTTTTGGGGCGAAATTTTTTTAAGTTTGTCTGTTTTAGTCGAAAGAAAATTATTGGTTGTTTTATTTTTTTTTTCTACAATATTTTTAAGAATAATTACTTTTGTTCTGTATATTGTTTTTACTAATAGAGCTAGGGATTTTAATTGAAAATTTTTTTATTTAAATAGAATTTTTTTATTATTGTTTTTTTTTATTTTTAGGTTTTTTTCTTTTTATGTATTTTTAGGTTTTTGGTTTTTTATGTTGTAAAATCAAAAGCTTTTAGCGTTTAATTTTTAATTAAAAGAATTGTTTGATTTAAAAAA
>Lobatocerebrum_sp_NAD5
ATAGATGAAAATTTTTTTTTTTTGTGAGATGTTTTAGTTTATTTGTTGATTTTTTTTTTAGTAGTATCTGCTTTTACAAAGAGTGCTCAATTTCCTTTTTATTTTTGGTTACCTTTAGCTATAAGTGCTCCTACTCCTATTTCTGCTCTTGTTCATTCTTCAACTTTAGTTAGGGCTGGGGTCTATATTTTTATTCGGTTTTTTGAGTGTATTGTATTATTTGATGGGGCTATGATATTTATTTTTGTACTAAGTTCTTTGTCTTTATTTCTCGGTTCTGTTTATGCTTGTTTGGCCTTAGATTTAAAAAAGTTGGTTGCTTATTCTACTATATCCCAACTAAGATTAATTATATGTACATTAATTTTGAAAATAAAGAAGTTAAGAGTTTTTCATTTATTTATGCATGGTATTTTTAAGGCTTTGTTGTTTATGGCTGTTGGTATAGTTTTAGTTTATTCAAGTTATAGGCAGGATTTTCGATTTTTGTTTTTAAGGAGTTTAACAANNNNNNNNNNNNNNNNNNNNNNNNNNNNNNNNNNNNNNNNNNNNNNNNNNNNNNGATTTATTTTTTTATCTGGTTTTTATTCTAAGGATTTTGTTTTGTTTTATATATTTAGATCTGTAAAAGGTTTTTTTGTGATATTGTTATTTTTGTTAGG
>Lobatocerebrum_sp_NAD6
ATGAATATATTTTTTTATTTTTCATATATTTTTTTATTTTTGCTTCTTATAATAAATGGATCTTTTGGAGTTTGATTTTTGTTATTTTTTATTTTAGTAGTTTTTGTTGTAATTTTATATCGATTAAATGTTTGAATAGGATTAATTGTTTTTATTTTAATAGTTGGTGGGTTAATAATTTTGTTTTCTTTTTTTTGTACTTTATCTTTAGGAAATTATTTTGAAAAAAATTTTTTTTTTGCTTTTATATTAATATTTGGATTTTTTTTTTTTTCTATAAGATATATAATAGTAGGTGTTGAGTCTTTAAAATATTTAAGAGTTTTGATAGTTATATTTATTGAATTTAAATTTATAATGTTTTTAGTATTGATTTTTTTTTTGTTGTTTTTTGTTTTAGTATTATTGGTAAAATT
>Lobatocerebrum_sp_trnW-ATP6
TAGATTGTAAGTTATATAAACTATTATTTTTCAAAAATAAAAAATTTTTCTAATGATATTTAATGTTTTTATGAGAGTTGTACCTAGATATTTGGTTTTGGATTTTATTAATGTTTTAGTAATTTTTTTTTTTTTTTATTTAGTAGTAATTGGAGGGTGTTTAAAAAAGTTTTTTTTAATTTTATTTTTTGAGTTTAAAAAATTAAAAAGGAATTTTTTTATTTTTAAATTTAAGAGTATTTTTATTGGTTTAGTTTTAGGTTTATTATTTATTATATTAGTTATTGTAAATTTATTAGGTAATATTCCATTTTTTTTTTCTCCTAGTTCTCATTTGTTTTTTACTTTTAGATTGTCTTTTGGGTTGATTATTATTATTGTTTTAATTGCTTTTAATATTAAGATAAGAAGATTTTGGGGTATATTTTTGCCATTGGCGAGTCCTTTTATATTGTGAGGTTACTTAGTTTTATTAGAGATTTTGAGTTTTAGTATTCGTTTATTAACTTTGTCTTTTCGATTAAGGGCAAATTTAACTGTTGGTAAGATTCTTATTTCTCTTTTTAGTCTTATTACTTTGTTGAGATATTGCGGGGCTGGATCTTTAACTGGATTTATTTTTTTTAGGTTTGTTTTAGGGGGGTTTTTTTTTATTTTAATTTATGAATTATTTATTAGAATTTTACAGGCTTATATTTTTTTTAATTTATTGGTAATATATTTTGAGGAAATTTAA
>Lobatocerebrum_sp_Troponin_I_cDNA_partial
AAGAGAAAGGGGCTGGGAGGCCTGACTCCCGAGAAGAAACAGCTTCTGAGGACATTGATCATGCAAAAGGCGGCTGAAGATTTGAAGAAACAGCAGGAGAAGGAAGCTGAGGAGAAACGCAAGGTCATCGAGCAACGAGTGCAGAAGCTCGAGATCGACGGGCTTGACACTGGCGGGCTGACAGCCGCGGTGAAGAAACTGTACGCTAAACTGAAGTCGCTAGAGGAGGAGAAGTACGACTGGGAGGTGAAGATAGGCAAGCAGGAAGTCGAGATCGCGGAGATCACCATCAAGGTGAACGACACGAAAGGAAAATTTGTGAAGCCGGTCTTAAAGAAGGTAAACAAGACCCAAGGAAAATTTGCCAAGCTGGACAAGTCTGCACTAAAAGCGAACTTTCGCGACCAGTTGAAAGCGACACCAAAAGCGGCGGAGGAGAAGGAAGAGACAAAGAAGCCGGAATGGAGCCAGCATGAGCTGAAGAAGGGTTCCGGAGAGGAGGAGAGCGTGCCCACCGAGAACGACGTCGGACCCCACGAAGGGGAGGCGGGGGAATCGGAGGTGGAGGATAAGGCGGAGGTGAAGGAAGAGAGCGGAAGCGAGGAGGAAGAAGAGGATGAAGAGTGA
>Macrostomum_lignano_COX1
TACAAATCATAAGGATATTGGTACCTTATACTTAGTTTTTGGTGTTTGAAGAGGGTTCGTGGGAACTGCTATGAGAAAAATTATTCGCTTAGAGTTGACTATACCTTCGGGTGTTTTACATGAGAATAAATTATACAATTCTTTGATAACTGCTCATGGTTTGATTATAATATTTTTTTTTGTTATGCCTATTTTGATAGGAGGTTTTGGTAAATGGTTGGTTCCTCCTATGTTGTCCAGGGTTGACATGATTTTCCCGCGTTTAAAAAATATGAGTTTCTGATTAGTTGTACCTGCCTTTTTGTTGTTGTTAAAATCTTTTTTTATAGAGTTTGGTGCTGCCACGGGCTGGACTGTTTACCCTCCTTTGTCGGGTAATATTTCTCAAGCTGGTCCCTCTGTAGATTTAGCTATTTTTTCTTTACATGTGGCGGGAGTTAGATCAATTTTGGCTTCTATAAAATTTATAGCCACTGTAGTAAAGTGTGGTGGGGTGGGGCAGGGTTGATCTCGGATACCTTTATTTGTTTGAAGTGTTTTTATTACTGTTTGATTATTGATTTTATCGTTACCTGTTTTTGCAGGGGGTTTAACAATGTTATTAACTGACCGAAAATTTAAAACAAGGTTTTTTGATCCTGCTGGGGGGGGGGGATCCAATCTTATTTCAACATATTTTTTGGTTTTTTGGGCACCCAGAGGTTTACATATTAAATTTTACCCTGCTTTTGGGATTGTTTCTCATGTTGGTAAGATTTGGTTGGGGGGAAAAGCGGGGTGTTTTTTTGGGCTTTTTAGCCATTGATTTTAGGAAATGGTTGGGGGATTAGGGGTTTTTTAGGGTTTTTTTTTGGTGTGGAGCCCTCATCCAACATGGTT
>Megadrilus_sp_COX1
TACAACAAATCACAAAGATATCGGCACTCTATACTTTCTCTTCGGAACCTGATCCGGGCTCTTAGGTACATCTATAAGTCTATTGATTCGAACCGAACTTGGACAACCAGGGTCTTTCTTAGGAAACGACCAGATCTATAATACTCTGGTCACCGCACATGCATTCTTAATAATTTTCTTCTTAGTTATGCCTATTATAATTGGAGGGTTTGGTAATTGACTCCTCCCCCTTATACTAGGTATACCGGACATAGCCTTCCCTCGCCTAAATAACATGAGATTCTGGCTTTTACCCCCCTCTTTAACCCTCCTTATCTCGTCAGCAACAGTAGAGAAAGGGGTTGGTACTGGATGAACTGTCTACCCGCCACTGGCCGGCAATATTGCCCACGCGGGACCCTCGGTTGACTTAGCTATCTTCTCTCTTCACCTTGCGGGAATCTCCTCAATCCTTGGAGCACTAAACTTTATTACCTCAATCCTCAACATACGCTGGAAAGGCCTCCAACTAGAGCGTATGCCTCTCTTTATCTGAGCCGTTATCATCACAGCTGTTTTACTCCTTCTATCCCTCCCAGTCCTGGCGGGAGCTATTACTATGCTCCTTACGGATCGAAATCTTAATACTGCATTCTTCGACCCAGCAGGCGGAGGGGACCCGATTCTCTACCAACACCTATTTTGATTCTTCGGGCACCCAGAAGTGTATATCCTGATCCTACCTGGCTTCGGGGCTATCTCTCACATCGTTACCCATTACTCACACAAGAACGAGTCGTTTGGGACATTAGGGATAATTTATGCCATGCTAGGGATTGGGGTTCTTGGGTTCATTGTCTGAGCGCACCACATGTTCACCGTCGGCATAGATGTAGATACCCGAGCCTATTTCACAGCCGCCACAATAATTATTGCTGTCCCTACAGGGATTAAAGTCTTTAGGTGGTTAGCTACTATTCACGGGAGAAAGGTTAAGATAAGCGTTCCTATACTTTGAGCCTTAGGGTTTATTTTTTTGTTTACCGTAGGAGGACTCACAGGGATTGTTCTTGCTAATTCCTCTCTTGATATTGTACTCCATGACACATACTATGTGGTCGCTCATTTCCATTACGTCCTTAGAATAGGTGCTGTCTTTGCCCTCTTTGCGGCCTTCAACCACTGATTTCCTTTATTCACAGGCCTCACTCTACACCCTAACTGAGCAAAGGTTCACTTCTTCCTTATATTCATTGGGGTCAACATGACCTTCTTCCCACAACACTTCCTTGGGCTCAGAGGCATACCACGCCGATACTCCGACTACCCTGACTCTTTTACGACCTGAAACGTGATCTCCTCAATCGGGTCCATAGTCTCGTTCGTTGCCTTGCTTCTTTTTATCTTTATTTTATGAGAGGGATTCTCGGCCCAGCGAGCCGTCATCAGACCAATGAGATTCCCCACATCCATAGAATGAAAAGATATAACCCCAGTAGACTTCCATAACCTTCCGGAGACCGGACTAATTTCGGCCTCACCCCAAATCTAAACCCTAACTAAACGACTGACCTTACTTGGTTTAAGGTTACAAAACCCCACGTTTACATGTCGACATGAGCCCAACTCCTTTTCCAAGACGCCAGATCTCCCACAATATTTCAACTGATTATATTTCATG
>Megadrilus_sp_COX2
TATTGGACTATTTTTTGAATGGGCGTAAAGGCCCCTGGTGAGAGGGAGCAATCTTGATGACCGCAACCATGGTTAGAAATAGAATAATTGCGGCTGAAATCAGTGGGACTAGGTTTTGGGAGGTCAGGACTGTGGTATGGGATAGGGCTTGGGAAGCTGAGAGTTGGGCGGTCATGGATGGGGTAAATTTACCAGCTCTTATAAATAGAAGGAATACAATAGAGGCAATAGAGGTGTAGGTCATGGTAAGTGTGTCCGCCAATTGATTAGGGGCGGTAGCAGAGAAATAAGAGAATATGACGAGGAGGCCTCCAACGTAAACTAGGAATAGGATGATCCCAAATCACTTCGTCCTTATAAAAGAGATAAATATTGAAGCAACTAGAGTTGACAAGATCAGCCATAGGCCTAGTGTTAGTGGTCTTTCAGCAAATAAGACAGCTGTTGCCAGGGAAGCCAGAGTGATGAAAGCTAGAAGAAGAAACATTTGTAAGCCTGGTGATGGTCCAGTCTTTAGAGGTCAAATCTCTACGTGCTATACACCCGCTTTACAGTTACGCGCCTCATCAATAGATAGAGAGGAATAAGAAAATTCATACAACGTCTACGAAGTGTCAGTACCAAGCGGCTGCCTCGAAGCCGAAGTGGTGGGCCCCAGAGAATTGGTGGAAGACAGCTCGTGCTCAGCATATGAGGAGGAAGGTAGACCCAATAATAACGTGAAGGCCGTGGAACCCTGTAGCTACAAAGAATGTGGTTCCGTAAGCTCTATCAGCGATCGTAAAGGAAGCTTCAGTGTATTCCAGCAATTGGAGAGCAGTGAAGTAGCCCCCGAGGATAATTGTAAGGGTGAGAGCTTGAATAGTGGCAGGCCGGTTATTGGCTATTAATCTATGATGGGCCCACGTTACGGTCACTCCAGAGGCGAGTAGCACTGCAGTGTTCAGGAGGGGTACAGAGAATGGGTTGATAGGGGTAATCCCAGTGGGGGGTCACGTGCATCCCAGCTCTGGGGTAGGGGCCAGCCTACTGTGGAAAAAAGCTCAGAAAAAGGCGAAGAAGAAGGCAACTTCGGACGTGATGAATAAAATCATGCCTAGGCGGAGCCCCGAGACTACTGGCTCCGTGTGGAACCCTTGAAAGGACCCCTCCCGAATAACATCTCGCCATCACTGAATTATTGTCGTGATGACTAAAATGAGGCCAAGAAGGAGGCAGCCTGTTCTTCCTGTATGAAATCAGTTAGTTAGGCCGACAGTTAGAGTTAATGCAGAAAGAGACCCTGTCAAGGGCCATGGGCTAAATTCTGTTAGGTGGAAAGGTTGTCGTGGCATGTAGTAAGAAACAGTGATGAATTTATTTGTATTTACAGTACAACCCTTTAGTCAGGCATCTTACTTACTTGGTTTAGTTTCTAATCTTCTAGCTTGGAAGGCAAGTGTACACAAATACTGACCAAGTAAGGGCGGCAAAAAAACTGCATCTTTAATTTGACAGGTTAATGTTTTGATAAACTACGCTCTTATTAGTTAGATCAATCTCAGGGCTGAAATAGGGCTGGAGATGGTCTATAGGCAAGTTTGACTGAAGGGGTTTGACTTCATCAAAAAATCGAGATAATAGTTATTAAGGCGGTCCAGAAAATAAAGAGAGTTATAATTCAGCTGATGGGGGCAAGATGTGGCATGATCCATTATTATAGAAGCTTAAGGGTATAACTCCGCAGGGCATCTTGACTGCCTCGGGGCAGTGAGGGAGATCCCATGGATGTTAAATGAACCAGTTAGGTACTCTTTTGATTAACAGTCAAATGCTCGAAGCTTTCATTTAAGAATCTAAGGTATTAGAAGGTATGGCGCTAAGGAGGACTTATTCTTCAGTGGTCTGTTTGATTCAGTTAATGAATGATTGTATATCTACAGATTCAATAGCAATTGGTATAAAAGAGTGGTTTGCACCGCAAATCTCTGAACATTGACCGAAGAAGACCCCTGGTTTTGTTATAGTAAAGGTAAGCTGGTTGAGTCGTCCAGGAAAAGCGTCAGCCTTAACACCGAGGGAGGGGACAGTTCAAGAGTGGATAACATCTGCTGCGGTGACTAAGGTGCGAATCTCCGTTATCATGGGGAGGACTGCTCGGTTGTCCACCTCGAGGAGGCGAAAGTTTCCTGGTTCTAGTTCCCTGGTGGGGATCATGTAGGAGTCGAATTCTAAGTTTATGAAGTCAGAATACTCATAAGATCAGTATCATTGGTGTCCGATCGTTTTTAATCTAATGGAGGGGTTAGGGGACTCGTCTATTAAGTAGAGAAGACGAAGGGATGGGAGAGCTAGAAATAATAGAACAATGGCTGGAAGGATAGTCCAGATAATTTCAATTTCTTGGGCCTCCAAGGTGTAGCGAGATGAAAACGAGTTTATAAACAAGGAAAAGAAAAAGTATATCACCATAGAAAGAATTAAAGTAAGGATTAGCATGGAGTGGTCATGAAATATAATCAGTTGAAATATTGTGGGAGATCTGGCGTCTTGGAAAAGGAGTTGGGTA
>Megadrilus_sp_COX3
TACAACTCTAAGTCATACCTCGTATTATGGAACCCAGGCGCCTGAAGAAAGGGCTATACTGTAAATATAGATCATGGCCTCGCCCCTGGGTACATGCCTCGGCAACCATTCCACCTAACTGAATTTAGACCCTGACCTCTTACTGGAGCCCTTTCTGCTCTTATATTAACCGCCGGACTGACCCACTGGTTTCATTCTAAAGACACCTCCTGCTTAATTCTAGGACTTGTAATAACCTTAACTACCATAGTTCAATGGTGACGAGATGTTACCCGAGAAGGTGCCTTCCAAGGATTCCATACCGCTAAAGTGGTAATAGGCCTCCGATGAGGTATAATCCTCTTTATCGCTTCTGAAGTTCTATTCTTCTTTGCCTTCTTTTGAGCCTTCTTCCACAGGAGACTTGCTCCAACCCATGACCTAGGGTGTACCTGACCCCCTACCGGAATCACTCCAATTAACCCCTTCTCCATCCCTCTTCTAAATACTGCCGTGCTCCTAGCCTCAGGAGTCACGGTTACTTGAGCCCATCACAGGCTCATAGCCAAAGACCGCCCGGGAGGATACCAGGGCCTAGCCCTCACAGTACTTCTAGGTGCCTACTTTACGGCACTTCAAGCCCTAGAGTATCAAGAAGCTTCATTCTCAATTGCTGATAGTGCCTATGGGACCACCTTCTTTGTAGCGACTGGGTTCCACGGCCTCCACGTTCTGATTGGCTCTTCCTTCCTTCTAGTATGCCTCTCCCGGGTTATAGCTCACCAGTTCTCAGACACTCACCACTTCGGATTTGAAGCAGCAGCCTGATACTGACACTTCGTAGACGTCGTATGAATCTTCCTTTTCCTCTCCATCTACTGATGAGGAAAAGGAAGATTCATACGA
>Megadrilus_sp_CYTB
TAGAAAATCTCACCCCGCATTTAAAATCCTTAATGGATCTCTAGTAGATCTACCCGCTCCAAGAAACTTATCAATATGATGAAACTTCGGATCTCTCCTAGGCATGTGCCTAGTCATTCAAATTCTCACAGGCCTCTTCCTCTCAATACACTACTCGCCTCATATCGACCTGGCCTTCTCATCTGTCTCCCACATCACTCAAGACGTTTCCTATGGATGGCTCCTCCGCTCAGTCCACGCAAACGGAGCATCTTGATTCTTCATCTGCATATACCTTCACATTGGGCGAGGGCTATACTACAGGTCCTTTACCTATATGGAAACCTGGAATATTGGAGTAATTCTCCTGATTCTCACTATAATAGCAGCATTTATAGGCTACGTTCTGCCATGGGGACAGATGAGGTTTTGAGGAGCTACCGTTATTACTAACCTTGTTTCTGCAATCCCCTACATTGGGCCTACTATTGTAGAATGACTATGAGGAGGCTTCGCAGTAGACAACGCCACTCTAAATCGGTTTTTCTCCCTACACTTTGTAGTCCCGTTTATTATCTTTGCCTTAATAGTTGTACACCTCCTGTTTCTCCACCAAACTGGGTCTAACAACCCTCTAGGAGTTAGAAGACAAGCAGACAAAGTTGCGTTCCACTGTTACTACACTACAAAAGATTTAGTTGGCTTTATAATAGTAATAATATTTCTAGCTTTCATTGCACTGTTCACTCCCAACCTTCTTACCGACCCAGAAAACTTTATCCCTGCCAATCCTATAGTAACCCCAGTCCACATCAAGCCAGAATGATATTTCCTATGAGCTTATGCTATTCTACGATCTATTCCTAATAAATTAGGCGGAGTTGTAGCAATATTCGGAAGAATATTAATCCTAATAACTTTACCGTTTACCACAACGAATGAGAAAAAGAGGAATGCCTTCTATCCTGCCAACCAACTACTATTTTGATCACTGGTAGGCATTCTCGTACTCTTAACATGAATTGGAGGGTGCCCAGTTGAAGCCCCTTATGAGGTCATCGGCCAAATCCTTACCGCCTCATACTTTCTCTTTTACCTCCTTTTCCCCTTATCCCACAGGATATGAGACTCCCTTCTAGAAAAATAGAGCAGTAGTA
>Megadrilus_sp_NAD1
TATTTGGGTTTATATCAGATTTAACAAGGGTGTTAAGAGGATCAGGGCGACAAGAGACAAAGGAAGAAGGCTTTTCCAGGTGAGGTATATGAGGAGATCATACCGAAGGCGTGGGTATGCCCCCCGGGTGTTTAGAAATAAAAAGGCGAGGAGGAGAGCCCCTAAAACTAGGGGAGTAGGGCTCAGAAGGATTAGCGGGCTAGGAGCCTGAAAAAATAGAGAGGCTGTAAACAGGCATATCACGAGGATCCTAGCGTACTCAGCCATAAAAATCATAGCAAACTTACCTCCCCTGTATTCGGTGTTGAAGCCTGAAACAAGTTCGCTTTCCCCCTCTGCGAAATCAAATGGAGCGCGGTTCGTCTCTGCTATAGTCGTGGTAAATCATGTAACAAAGATGGGGGAGATGATTAAAAGTACAGGAAAAAGGAGTGAGGTAGAATCAAAAAAATTAAGTGACAGAATCGGGAGGAGGCATGAGATTAACAGGAGGGCTATTGATACCTCATAGGAGATGGTTTGGGCGATTCCGCGAAGTGCGCCTAAAAGAGCATACTTTCTATTTGAAGACCATCCCGCAGCCATAGTTGTGTAGACGGATAAGCTGGAGATGGCTAAAAATAAGGGGATTCCTAGAAGGATGTGATAGGCCTGAAAAGGGGAAGGGATGAGGGCCCATAAGGTAAGAGCTAGAATAAGGGCTGCTAGGGGGCTAAAAATAAAGGGCGACCGGTTGGAGAGTGTTGGTGAAGCTATCTCTTTGGTGAATAGTTTCACTGCATCGGCTATAGGTTGAGGAATCCCAGAAATGGAAACTTTATTTGGCCCTTTCCGGGATTGATAGTAAGCCAAGGCTTTCTGCTCGAGTAAGGTATAGAAGGCTATCCCAAGTATGGCTGAGATAGCGATGACTACAAAAGAGATAATGGGGGGAAACATTCTTGTATACATTGCGAGGTTACAAGGAATAATAAAATACTGTTTATTGGGTTTAGGGTCCTTTCGTACTACTAATTCCTATGTTGAGGGAAGAAGCTAACCTGGCTTGCG
>Megadrilus_sp_NAD2
TGCGAGTGCCGACGCTCTTGTGATCAGTTGAGAGAACTCATCGCATAAAGAATTAGGTAGAGAAAAAAGGGGGCAATAGGGAGGGACCCTGTGGCTAAGAGGGTTGATTGTGTAGGAGCGAGGGAGCTGGTTGAGGTACTTTGTTCAGGGGTGAGGGAGAGATTAAAAGAGAGTCGAAGATAGAAGAAGAGGTTAATAAGGGCTCTTAGGAGGAGCAAGAGAATAAAGAAAAAGGACGTATTAGAGCTAAGCGTCTCCATAGCTATTCATTTAGGGAAGAATCCTAAGAGAGGAGGAAGGCCTCCTAGGGAGAGGATTAAGGAGAGGATACCTCAGGTCTGGGTAGAGTTCACCATCTTTGAAGAGGAGATAGAGTCGTATGTATAGGACCTCTGAGATTGCATAGAGAGTATGATAGAGAGGGAAATTAGAATATATGAAGATAGATATAGAACAGCAATCGATGCGGAGAAGAATCTCACTGCTAGTATCCAAGCTATGTGGGACATAGAAGAGAACGCGAGTATGGGACGCAACTGGGACTGGTTGATGCCCCCAACCCTTCCTACTAACGCCGCTGCAGCCATTGATAATATAAGGAGGGGAGCAAAGTTTTTAGCGGTGGACATAAACAGAATAAATAGAGGTGACAGTTTCTGTCAGGTGCTAAGGATCGCACAATTCAGCCAATTCAATCCTTGTATGACCTGGGGTATCCAGTAATGAAGAGGGGGAAAACCTAGTTTTATGAGGAGCCCAAGGATTAAGATGTATATATTGATGTTCGAGATTACTGGAGTAACGGATGTGAAAGAGGCAGCGGCTGCCATAAGAATAAAAGAGGAGCCAATTGCCTGAGCCAAAAAATATTTGACCGAGGCCTCCATTTGGGAGGAGGTCTTGTCTCTTTGGATGAGGGGGATAAATGCTAGTAAGTTGATTTCTATTGCGATCCAGAATATTAGTCAATTCCTAGAAGAGAGTGCGATGAGAGTTGATAGAAGGAGGGAAGAGTAGAATACTAAGAGTGCAGTA
>Megadrilus_sp_NAD3
GCTACTTTAAGTGCTACCCTCTTTTTTTTTACTTTGTTCATTCGAGGGAGCCCTCATTTCATTCGTGGAGTAAGCCTAGAATTAAGATAATAAAGAAGAGGGTAGCACTTAAAGTAGCGTCAGCCATAATGTTAGAGCTCATAGAGAGGGGCAGGGGTAAGATTAGGACAATCTCAATATCAAAAACTAAAAAAAGGATAGTCAAGAGAAAGAAGCGTAGGGAGAAGGGAAGCCGAGCTGATTTTTTAGGATCAAAACCGCACTCGAAGGGGGAAGATTTTTCTCGGTCCTGGAAGGATGTCATAGAAAGGCAAGCGCCTGCAGTAAGAATAATTACCCTCAAGGCAACTACAATTATTATAAGAGAGAGAAAAAGAAGCATAGACATTGGAGGTTAACTCTTATTCAACTTCATCAGAGTTGTCCG
>Megadrilus_sp_NAD4
TATTTTGCTGTTGCACAAGGGCTTGGGCCATTTTCAGTTTAAAAGACTAATAGGTTTAGTTACCTCACTTCGTGCAGGCCCTGGCAAGGGCACTTCTGAGTCTGCAGGTCAGTGTTGTATGTTCAACTACAGGGCCTAAATCAATCATATTGAGCAGGTGTCTGGCTTAAAAACAAAAAGAGCAAGCGGGGCGAGATGAAGAATGGAAGAGGTGTGATAATAGACTGAGGGAATTGATATAGGGTTATAGAACTCAGGGCTTGAGTTGTGCTGTCTTGAGGTAAATAAGACTAGGGAGTAGACTGCAGTATAAAAGGATATGATAGCAATTGGCGCGAGGGCTAGGAATCTCTTATTTAGAACGTTCGTTAAGAGTATGATCTCGGCGGCCAAATTTATTGATGGCGGAGCACCAAGGTTGGCAATAGCAGCAAGAAACAGTCATATGGACATGGCTGGGTAAATGGCCAAGATTCCCTTGGTCAGGGTGAGACTTCGAGTCTTTGAGGTCTCATATATAGAGTTAGCTAGCGCAAAGAGGGCTGAGGAGGCAAGCCCGTGGGCAATCATTATGGATAGAGCCCCAGTTAGTCTCCAAATAGAGGGAAGCATTATTCTAGATAAGAGGAGAGCTATATGTCTGACTGAGGCGTAGGCAATTAAAGATTTTATATCAGGCTGTCGTGTGCAGATCATAGCTGTGAACAAGGAACCCACCAGGCTGATTGAAACGACAAGGTAATTTAGAGAGCTGAAGATAGATGGGAACATCTGGAATATCCGGAGAAGCCCATATCCCCCAAGCTTCAGAAGGATACCTGCTAAAATTATTCTTCCGGCTACCGGGGCCTCCACGTGGGCTTTAGGAAGCCATAGGTGTGTCGTGTATATAGGTATTTTTACGAGGAAGGCTAGGAGACAAAAGAGCCATCATCTTGAGTGATTAGAAAGGAGTGTGTGATCGAACGGGGCCAAGTGGGAGGAATAAGACATAAACATAGTCATAGATTTAGAGGAGGTGAGTAGAATGGCAGTCAATAAAGGAAGGGATGCTACAGTTGTATACATCATCAAGTACATAGAGGCTTGGAGGCGCTCCGGTTGGTATCCTCACACGAGGATGAGAATAAGGGTAGGGATTAGGGACATTTCAAATAGGATATAGAAGAGGATAAGGCTGGTTGTGGAGAAAGATAAGGTAAGGATAAGGAGAAGGGATAAAACCATCGAGGCAAAGAGCTTAGGGTCAAGAGAAAGCTTCGTCACTTTGTTTCTGTTAATAAGTATAAGCAAGGAAATTCAGGTGGAAAGAATAATTATGGTTGAAGATAGCTGGTCAGTAGATATAATAGAGAATCTTGCCTGCACAGTCGTTGAGGAGTAGAGGAGCTTGACGGAGAAAAAAGTGGCTAGAGCACAAGCGGCAATAGAGGATATCCATTTATTAGAGGTACTTACAGGGAGTAGGATGAGGAGGGCTAAGGGGAAGAGAATAACTAACATTTTAGGGCGGTAAGATTCTTGGTGTTATCCGAGCCGGTCTGACGGGCTATAACGACTAGGAGGCTTAGACCAAGGCCAGCCTCGGTTGCAGCTATGGTGAGAATATATATAATTAGGAATGGGGTCCTAGTAGATAGGCTCTGGGAGTTGAGGGACACGAAAGCGATAATGAGGAGTCTGATAGCCTCCAGTGTAAGGAGAATCATCAGAAGGTGGTCCCGTTGAATGGCAATGGTCGCAACTAAGGTGATAATTGGGAGAAGCATTAGGTGAGAGCTGTGAAGAAACATAGAGGGGTCGGGACATGCCGAAGCATTCTTTAACTCCCAAAGTTAATGTTTTGTATAAACTATGTTCCGTAAATCTTATCTGACGATATCTTGACAGTGAAAGAGTCATGTA
>Megadrilus_sp_NAD4L
TACTTTTTCCTAATTACACCCATCCTTATTCTCTTGACTACTCTTACTACTCAACGCAAACACTTCCTAATAATTCTTCTCACCCTAGAAGCCATCACTCTCTCTATCATCACCCTACTACTCTTCACCACCTCTCTTAGCTCCTCCTATAGCCCCTTCATTTCAATATTTATCCTCACTCTCGCGGCTACAGAAGCGAGCTTAGGACTAGCCCTCTTAGTATTAATGTCACGACAATCCGGAAACGACCTAATGACTGTTATAACGCAACTGAAATGCTAACTATCTCCTTAATTCTACTCGCCACAGTTCTAACTCCTATATCTAAGCACTTAAAGTGACAGTCTGCTATACCCATCCTGGCTATATTAACTCTCCTGTCCACGCCTCTTATATTCGTCCCCCTAACCTCGTCCTCTCCTTCCTCCTTCTCTATAGCGGACGAACTCTCCTCCTCTATAATCACGCTCTCACTCTGAATCTCTCTTCTTATACTTATCAATAGAGCGAAACCCTATAACAAAATAAACTCTCCTAAACTTTTTATCAACTTAGTGCTTCTCTTGGCTCTGATTCTAATTATATCCTTCTCGGCCACCTCACTACTCATATTCTACATTATATTTGAAAGATCCTTAATCCCCAC
>Megadrilus_sp_NAD5
TATTTTTTTTATAGGGATAGAAGGGATACTGATGCTCTTGCCAAAAGAATAAGTATAAGGTGTGTGTTGAAAGTATTAGCTTGGATCGGCTGATAGCTCAAGGATAAGTTACGTAAGGTCAGCTGGACCCCTTGCGGTCCCAGCATTTCGGTCCATCCTTGGTCAAGCGCTTTAATAGTATAGTGCCTTAGTTTTTGAGGCATCTTTATAGAGAACTGGGCGGATAAAAAGTTAAGAAATCATATAGAGGATATAAAATTTCTGTAAAGAGGTGTCCCGGGGTTGTCCAGGTCGCTTTGGGATATAGCTAAGAAAAGAGCGGTCAGCGTTAGGGCAGGAGGCAGGAGTTTTAGGGAGACAGGGATAATAGGAAGAAGAAACAGTGGCTGGAAAGCCCAGTTTAGAATAGCTCCCGAGGAGATTGCCCCAAGCCTAAGGAAAAGTATAGGACTATATATGAAAGGCTCACTGTTAGCTGTGAGTCTCGAAGCCGAAGAAGTAGGTTGAGCTAGGAAGACAAATTTAGTTAAGCGGATCCTATAGAGTACCGTGAGGGCAGTCGCTATCGTAAGTATAAAGAAGATAAGGAGGTTTGTAGAGAGTGAGAATCTGCTCTCAATAATAGCGTCTTTAGAATAAAATCCGGCTATAAAGGGTATAGCACATAGGGCTATATTAGCAATAGTCATACATCTCGTCGTTAAAGGGAGCTGTTTGGAGGCGTTGCCAATAAGGCGAAGATCTTGGCTATGCAAAAATAAATGAATAAGGTTACCAGCGCAGAGAAATAGGGTAGCCTTGAATAGGGCATGCGTGAGGAGATGGAAAAGAGCTAAATCTGGAAGGTTTAGCGCTAACCTAAACATTATAACCCCCAGTTGACTTAGGGTAGATAAAGCAATAATTTTCTTTATATCTATTTCAGATATAGCAATTACCCCGGCTATAAGTATAGTGGTGCAGGAAATAATGAGAAGGCACTTGTTGTAGAGGGGGAATTTAGATAGGAGAGGGTTGAATCGGTAGAGGAGGAATACTCCTGCAGTGACTAAAGTCGAAGAGTGGACTAAGGCGGACACTGGAGTGGGGGCAGCCATTGCTGCGGGAAGCCAGGCTGAGAAGGGTATTTGGGCCCTCTTAGTCATTGCTGCGAGCATAACAGTTAACCACAGGAGAGAAGAAGTAGGGGACGAGTTGATGTGGGTAATATTTCACCTTTCTGTGTTCAAGGTCCATGCAATTGAGATAAGGAGCATGACATCCCCAATCCGATTAGTCAGGGCTGTAATTAGCCCTGCTCCTGCTCTTTTGTGGTTCTGGTAGTAGATGACGAGGATAAAGGAAACTAGGCCAAGGCCATCCCACCCAATAAGAAGAGCGATTAGGTTTGGGATAAAGATGAGGAGGTTCATAGACCCAATAAATAAGAGGACCAGGTGGGTGAATCGAGCTAAAAATCGGTCATTAGCCATGTATGAGGTGGTAAACCATATAACATTCGAGGAAATAAATAGGACAGTAGTAGAGAAGATCAGACCTCTAGAGTCTAGAATAATTGGAAGAGAGACCTGAATTGATTGAATGGTAAGAATCTCTCATTCTACTAGGGTAAGGGTAGGAGCATTAATAGAGGCTATTCTGGCTGTAGCCAAGGCTACAGTAGCAAAAAATAGAATCTTAGTAGAGCGGGTGGTAGATAGCATTATTGTGGCTCGAGAGAGGTTTTCGACTCCACAGGTCAAGGTTTTAAATAAACTACCACAATACAGATTATGTAATATAAATCAATTGAGCCGAAATCAATTTGCTGTAAGCTTTCTGTAGATAG
>Megadrilus_sp_NAD6
TATTGGACTATTTTTTGAATGGGCGTAAAGGCCCCTGGTGAGAGGGAGCAATCTTGATGACCGCAACCATGGTTAGAAATAGAATAATTGCGGCTGAAATCAGTGGGACTAGGTTTTGGGAGGTCAGGACTGTGGTATGGGATAGGGCTTGGGAAGCTGAGAGTTGGGCGGTCATGGATGGGGTAAATTTACCAGCTCTTATAAATAGAAGGAATACAATAGAGGCAATAGAGGTGTAGGTCATGGTAAGTGTGTCCGCCAATTGATTAGGGGCGGTAGCAGAGAAATAAGAGAATATGACGAGGAGGCCTCCAACGTAAACTAGGAATAGGATGATCCCAAATCACTTCGTCCTTATAAAAGAGATAAATATTGAAGCAACTAGAGTTGACAAGATCAGCCATAGGCCTAGTGTTAGTGGTCTTTCAGCAAATAAGACAGCTGTTGCCAGGGAAGCCAGAGTGATGAAAGCTAGAAGAAGAAACATTTGTAAGCCTGGTGATGGTCCAGTCTTTAGAGGTCAAATCTCTACGTGCTATACACCCGCTTTACAGTTACGCGCCTCATCAATAGATAGAGAGGAATAAGAAAATTCATACAACGTCTACGAAGTGTCAGTACCAAGCGGCTGCCTCGAAGCCGAAGTGGTGGGCCCCAGAGAATTGGTGGAAGACAGCTCGTGCCCAGCATATGAGGAGGAAGGTAGA
>Megadrilus_sp_ATP6
AAAATTTCATCATATTGAAAGATGTCTAGACCCCTCCGAAAAGAACACCCCCTATTCAAGATCCTAAACGGATCTCTCATCGACTTACCTGCCCCTAGAAATCTTTCAATATGATGAAATTTTGGCTCACTCTTAGGAATATGCTTAGTAATTCAGATCCTTACAGGCCTCTTTTTATCTATACATTACGCCCCTAGAGTAGAGCTTGCGTTTGCATCTGTCTCCCACATCACCCAAGATGTTCCCTCGGGATGGTTATTTCGTAATATCCACGCTAATGGGGCTTCCTGGTTTTTTATCTGCCTCTACCTCCATGTAGGACGAGGCCTATACTACAGCTCTTATACTTACATAGAGACCTGAAATATTGGAGTTGTTCTCCTAATCTTAGTTATAGCTTCAGCCTTCCTGGGATACGTACTCCCATGAGGCCAGATAAGCTTATGGGGAGCTACCGTTATCACAAACTTGGTCTCCGCCATCCCCTACATCGGCCCAGCTGTCGTAGAATGGCTATGAGGAGGGTTTGTTGTTTCTAACGCCACCCTAAACCGTTTCTTTGCCCTTCATTTCTTAACCCCCTTTATTGTCTTTGCCTTGATAGTGGCTCATCTTCTCTTTCTTCATCAAACTGGCTCTAATAACCCCCTTGGCCTAAACAGAGATTCAGATAAAATCTTATTTCACTCTTACTACACTACTAAGGATATTATTGGGTTCATTCTTGTTCTTTCTTTTCTGTGATTTATTAGTTTATACACCCCTAACCTCCTCACGGACCCAGAGAATTATATCCCAGCGAACCCTATAGTCACTCCAGTTCACATTAAACCTGAATGATACTTCCTCTGAGCCTACGCCATTCTTCGGTCAATCCCAAATAAACTCGGAGGTGTAGTTGCCATGTTCAGCGCCCTCCTTATTCTAATAACCTTACCATTTACTATTGTCCAAAAGAGACGATCCATATCTTTCTTTGCCCTAAACCAGGTCCTGTTCTGAACTTTTATCACTATTATAGGTCTCCTCACTTGAATTGGAGGGTGCCCAGTGGAGCCCCCTTATATTGTCATTGGGCAAATCTTAACAGCCTCCTACTTCTTGTTTTATATCCTAAACCCAATATTCTTTAAAATCTGGCACTTCCTAATAACTCCCTTAAAAAGTAGTATAATCAGTACATAGAGCTTATTCCTCTAAAGAAGGTAACCCTCTTTTTAGGGCTGTAGGTTAATTAGACCGGAAGCCTTCAAAGCTTCAAGTATCACCTCTTGATCTGCCCTGCCCGAAAATGTACACTGACATCTTCTCTTCATTTGATCCAGCCACAAGGAGACTAGCCCCCCTATCTAGTTCTCTGTTTTTCTCTGTAGCAGCCTTGTCTATCATTCTCCTGAAAAATGAGCTATGGATTAACCACACCGAAAAGTCTTGGCTTTCTAACACCACAGCCCAAGTTATAGTAGAACAGGCTGGTCGAACGGCCTCTACTCACATCAAAGGGACCACCTCCCTCTTAGCTCCCCTTTTTATTCTACTTATTATGACGAACTTGGTTGGTCTCCTTCCTTACTCCTTTAGCCTCTCGTCCCATATTCTCTTCTCTTTCTCATTCGGACTCCCGATTTGATTTATAATTATCCTCTCTGCTATTTCTTACAACCCTACGTCCTATATCGCCCACCTTCTCCCCGCCGGTGCCCCTCTTTGGTTAAACCCATTCTTAGTAATTGTAGAGACCTTGAGGAACCTAGTCCGCCCAATTACCCTATCCTTTCGATTAGCAGCCAATATGAGAGCAGGTCACGTTATACTCACCTTAGCGAGAACCTTCCTAATGTCATCCATTGTTTCTCTTAACATCTACTCAGGGGCTTCCCTTCTATTCATCTGCTCCTTTTACTCTTTGTTTGAGATGGCGATCTGCTTGATCCAAGCCTACATTTTTTGCCTTCTTCTTTCCCTTTACACAGACGATCACCCTA
>Membranipora_membranacea_COX1
TCTGAATTGCAAATTCAGACCAGCCTCATACAGGGCCTTAATCTATGCCTCATATAAGCCCAATAATGTGAAAAGCAATTTTTATTATTGTTTTTATTAGATTTATAAGCCTTGTTTTTAGGTGGGAATACTTTTACCCGAGAGTTCGCAGTTAATGCAAATTATAGTACATTTATTAGTATGTGTTCTCCTTTGTGTAGTTTTATATTTGGTAGCTTCATCTGTAAGGTTTAAGAGACTTCTTTCTCGCAGAAAAGAGAGGACTTTTGAATGTGGTTTTGATCCTATAGATTCTAGACGAATTCCTTTCTCTTTGCGGTTTTTTTTGTTGGGGGTAATTTTTCTCATTTTTGATATTGAAGTCGTTTTATTAATTCCCCTTCTCTTGGGTACAAAAGCCTGTGTCAACAGTTATATGCCTTGTTTCGTGTTTGGTGTGGTTCTTATTTTGGGTTTATTTCACGAGTGACGTCTTGGAAGGCTGAGGTGAATTAATTAGAAAAATAGTTTAATTAAAATAATCAATTGTGACTTGGTTGATGGGAGCCTCCCTTTTTCTTGTGAAAAAAATAAATGTTAGGCCTTCTATAAGTGCTTTTGGTTTCCTGTGTATTATATTAATTATAATTCTCTCTCTTATTTGAACTGTGAGAGACAGAAGAGCTATTTTAAGTTTTAGATTGTTTAAAAGTCTTAGATTAGATGTAAAAGGCGAATTAATCTTTGGGAAAATAGACTTACTTTTCAGAGGTTGTGTAGTCCTTATTTCTATAAGAGTAATACTTTTCAGATCAACGTACATACAAGGAGAACCCAATCTCAAATATTTTACTATTATAGTTATGATATTCGTTATTTCCATAAACTTTTTAATTTATATTCCTCACATGATTATACTACTATTAGGATGAGACGGGCTAGGTTTAACTTCTTATTTATTAGTAGTTTACTACATAAGAGATCAATCTTTAGGTTCGGGTATAATCACAGCGCTATCTAATCGAGTGGGGGATGCTCTTATTGTTATGGCTTTAAGATTATGTTATTTTAACATGAGGTTTTCTTACCACGCAGTGCTTGGGGGAAGAGCAATTATTTTATTATTAATAATATTAGCTTCATTTACTAAAAGAGCCCAAGTCCCCTTTTCAGCTTGATTGCCAGCGGCAATAGCCGCCCCGACACCTGTTTCAGCACTAGTTCACTCCTCCACGCTGGTAACTGCAGGAATTTTTTTGCTGTGTCGGTTTTATGGAAGTTTGAGAGATTTTTATTTTTTCAACAGAAGAATCTTTTATTTAGGTGTTGTAACCTGTCTTATGGCAAGTATAAGAGCAATTTTTGAGAACGATCTCAAAAAGATCATTGCCCTATCCACCCTTAGTCAGTTGGGTGTTATAATATTTACACTAGGGTTAGGTTTCCCTGGGCTAGCTTTTTATCACTTGATTACTCACGCTATGTTCAAAGCGTTGATGTTTATTTGTGCGGGAACTGTAATTCATAATCAAGGAGGGGTTCAAGATGTGCGCTTGATAGGGAACATTTGGCATAGAATACCTGCAACATGCAGAGCCCTGGTGGGAGCTAATATAGCTCTCTGCGGATACCCTTTTACAGCAGGTTTTTACTCAAAAGACATAATTATGGAATCTTTTATAAGAGGAAACTATTCAATTACAAGATCAGTCTTATGTCTTCTTAGAGTCTTGTTAACCGGAATTTATACTTCTCGTTTATGTTATTTTTTACTGTGGAAGAGCAGATCTAATAGTAGTTATATACTATTAAATGATGAAAGGTTAGTTACTTATATCTCTTATTGTATTCTTTTGAGAGGAGCTTTATTTAGAGGTACCTTAATAGCAAGGTTTTTTCATCCTTGCTCTAGAGTTTTGATTCTTCCTATAGTTATAAAATTGATGACGTTAGGTTTTATTGTATTACTTGGAGTGATAGTACAATTTGTCATCACTTTAAATATAAAAACACGGCTATTTTATTTTATAATTTCTATATGAAACCTGGGTTTAATTTCTAGAAACTTTAGATATGAGATTCTTAACTCATCAAAAAAAATAATAATAATAGAAAGGAGGTGGACTGAGATTAGTTTGTTATGGAGAGTCAACAAGGTGAAAGACTTAACATTAAAGGGTCAAAGTAGTTTAAAAAGAAGCAACCTTTATTGAGTGGTATCAGGCAGATTCTTTGTTTTATTATTTTTATGTTATGGAGTGTACAAATAAAGCTTTGGATGACTGGGGACTGTAAATCCCTAAAAGGTTAATTTAACCCCAACGTAAAAATTCACCGATGATTATTTTCTACCAATCATAAAGATATTGGGACTCTATATTTTTTATTTGGACTTTGAGCCGGAATAGTTGGAAGAGGTTTAAGAGCGTTAATCCGAGTGGAGCTCAGACAACCCGGCAGTTTATTGGGGAATGACCAGTTGTATAATGTTATTGTAACAGCTCATGCTTTTGTTATGATTTTCTTTATGGTTATGCCTGTTATAATTGGGGGTTTTGGTAACTGACTCGTTCCTTTAATGCTAGGAGTGCCTGATATGGCATTTCCTCGGTTAAATAATATGAGGTTTTGACTTTTACCTCCTGCTTTATTATTATTGCTTATGTCTTCTATAGTAGAATCAGGAGCGGGGACGGGATGAACTGTTTATCCCCCTTTGTCCTCTAATATTGCACATGGGGGAGGTTCCGTTGATTTAGCTATCTTCTCTCTCCACCTTGCAGGTGTATCTTCTATTTTAGGAGCAATTAATTTTATAACAACAATTGCCAACATACGTAATAGAAAGATTTCTTTTGAGCGTATTAGAATGCTTTGCTGATCAATTTTCATTACAGCTTTATTATTATTACTCTCTCTCCCTGTACTAGCAGGAGCTATTACTATGCTCCTCACAGATCGTAATTTGAATACTTCTTTCTTTGATCCAGCTGGAGGGGGAGATCCTATCCTTTATCAACATCTATTTTGATTTTTTGGACATCCTGAAGTATATATTTTAATTTTACCAGGATTTGGTATTATTTCTCATGTTATTATAAATTATAGAATGAAAGAAGAAGTATTTGGACCTTTGGGAATAATTTATGCAATAATTTCCATTGGGCTTTTAGGGTTTATCGTATGAGCTCACCACATATTTGTGGTGGGTATAGATATTGATACTCGAGCTTATTTCACATCCGCCACAATAGTAATTGCTGTACCCACAGGGGTTAAAATTTTTAGATGACTTTCTACAATAAACGGAAGGATGTTGAAATTTTCTCCAGCTATGTTATGGGCATTAGGTTTTGTATTTCTTTTTACTTTAGGGGGTCTGACAGGGATTGTATTAGCAAACTCTTCCCTGGATGTTGTTTTACATGACACTTATTATGTAGTGGCTCATTTCCACTATGTTCTTTCAATAGGTGCTGTTTTCGCTATATTTGCCGGATTTATTTACTGATTCCCTCTTTTTACAGGAATAAGTTTAAACGATAAATACGCGAAAGCTCATTTTTATCTTACTTTTGTAGGGGTTAATATAACTTTTTTTCCTCAACATTTCTTAGGTTTAGCCGGAATACCACGTCGCTACTCCGACTATCCTGATTCTATGGCCTGAGGTAACCTTATTTCTTCTTTTGGATCTACAATTAGGTTTGTAGGAGTGGTATTATTTATTTCTATGATGGTAGAGAGTATTTCAAGAAGACGAAGTCTTGTTTTCTCTTCTGCGCCTAGGAGAAGACTAGAATGGCTAAATTCTAATGATCACCTTCCTATAGCTCACCACAATTCCGAAGAATGTTTATTCATTTCTCACAGATAATTGTTTAAAAAAAA
>Membranipora_membranacea_COX2
GTTATTATTAACCTTTTGCTATTATATATAACAATATATTTTTCCAAGAGAGCTGTAGACTAGGTATATTTCTTTTATCTAGATTTCATGATTTTAGATTGGCAGTTATTCTTTTTATTCTTACTTTTGTGGGAGGTCTTACCTATAGAGTTGTTTATAACAACCATATTTCTTCAGATTCTGTTGGGGTTACGATAGAAGTTATTTGAACTGTTATCCCAATGTTTATTTTAGGTATTTTGGCTTTACCCTCTCTGAAGATTTTATATTTTCTTGAGGAGAGAAACCCTGTTTTTACTTTCAAGGCTATAGGGCATCAATGGTACTGAAGTTACGAGGTAAGTGAACTAGAGAGAAGAGGTAGAGGAGTTGCATTCAACTCTTACATGGCAAATAATAGAGAAGAATATCGACTATTAGATGTAGATGCTCGGATAGTTTTACCTCACTCAAAAGACCTTCGAGCTTTAATTAGATCTTCTGACGTTTTACATTGTTGAACTGTCCCAGCACTGGGTGTAAAAGCAGATGCAGTTCCCGGGCGATTAAATCAGCTCTTATTCAACGTTATGCGCCCTAGAATCCTTTACGGGCAGTGTTCTGAAATTTGCGGGGCAAACCATAGATTTATGCCTATTGTAGTAGAATGTATAGATTATGATATATTTCTAGGGTGACTTAGTGAATAATGGTTAAGTTAGT
>Membranipora_membranacea_COX3
TTTTTTTTTAATTACCATCATGACGTTAGAATCTCGTGATCAGATGGGGAGCATCCTGCTGATCCTCACCAGTAAATAGATAAAAATAAAAACAACCACACGACATCCACAAAGTGTCAATATCAGGCTGCGGCTTCAAATCCTAGATGATGTCTAGTTGAGAAGTGAGCAAAAATATGGCGAATTAAACATACGGCAAGAAACGCAGTTCCAATTATAACGTGTAATCCATGAAATCCTGTTGCTACAAAAAAAGTAGAGCCATAAACTCCGTCGGCTACTGTGAATCTTGTTTCTATGTACTCACCAGCTTGTAGCACTGTGAAGTAAACCCCTAAAATAATGGTATAAACGAGAGATCATAGAGCTTCTTCTCGTTTTCCTGCTAATAGAGCGTGGTGAGCTCAAGTTACGGTAATGCCTGAAGATAATAAAATGATAGTGTTCAGGAGAGGAACTCCTCAAGGATTGAGAGAGTTTAGTCCTCAAGGAGGTCAATCTTGTCCTATTCTCATATCAGGAGCCAATCTCCTATGAAAAAAAGCCCAGAAAAATGCAAAGAAAAAACACACTTCGGAGACAATAAATAAAATTATTCCGATTCGTAAGCCTCGAGATACGTAAGTAGTGTGATAACCCTGATAGGTAGCTTCTCGTACTACATCACGCCATCATTGAATCATTGTTATTAAAATAAGAATAAACCCGAGAGAGGTCAATATTATTCCGTAACCGTGAAACCATAAAGCTAATCCGGCGGTTAGAAAAAGAGCTCCCAGGGATCCAGTTAAAGGTCAAGGTCTTACTTCTACGAGATGGTAAGGGTTGAATATAAAAATTTTCTTGGGGTCGTTTAGCATTTCAGTGAGGAGAGAATTTTCTCTGATAAACCTTGTAAAAGTAAATACTACTCCCCACGTAAATCTTAAATAATTAAGATTTTAAAATAAGTGTTGATAAGAGCAAGCTGATAGTAGCTTCTTAAGCATGACAAGCCTATATTTTATTAAACTTTTACTCCCAAATTTACAATTAAC
>Membranipora_membranacea_CYTB
TTTTTTATCTAAGTATAAATAATCTTATAAAATATAAAAAATATAGAACTGTGAATACTTGGCCCAGTCTTTCAAACGGAAACTCTACAGGTTGACTCCCAACTCATAGTAAGACAATGAAGACTCCACAGAACCATCAAAACCTAATTTGCGAATAAAACATTTTTATTCTATACTTAGGTTTAGTAATAGGTAACGTATAAAGGACTAACACCGAACCTAAAAGACCTAACACTCCTCCTAGCTTGTTGGGGATAGAACGTAAAATAGCGTACATAGGCAAGAAATATCACTCAGGCTGGATATGAGTTGGGGTAACTAAAGGATTGGCTTTTATAAAATTCTCCGGGTCAATAAATATATTTGGATAAAAGAAAACTACGGACCCCACCACTAATCATAATAGCAAAAACCCTGTCAGATCTTTGTAAGTAAAATAAGGATGGAACTTGATATAATCATTTCTTTTCACTCCTAAAGGATTTCTTGAGCCTGTTTCATGTAGGAACAGAAGATGAACAAGAGATAACCCAGCAATAACGAAAGGTATAAGAAAATGTAATGCATAAAATCGAACAAGGGTAGCGTTATTAACGGAAAATCCTCCTCAAAGTCAAACTACTACATCTGTTCCAACATAAGGAATCGTAGACACCAGATTAGTAATAACAGTTGCTGCTCAATAAGATATTTGACCTCAGGGTAAAACATACCCCATAAAAGCTGTTACAATTGTTAGAAGAAATAATGTTACTCCTCTTACCCAAGTCTTTCACATAGTGAAAGATCTATAGTAAACTCCTCGCCCAATATGAGCATATAAACAAACAAAGAAAAAAGACGCTCTATTAGCATGAATACTTCGGATAAGCCACCCTCTTTGCACATCTCGTCTAATATGAATAACAGAATCAAAGGCAAGCCTTACATCTGAAGCGTAATATATTGCTAAGAATAAACCCGTTGCAATTTGAGTTGCTAGACATAAACCTAGTATAGAACCAAATCTCCAGAAAGAGGAAATATTCTTGGGACAAGCTAAATCAGTTAAATGTTTAGATCGGAAG
>Membranipora_membranacea_NAD1
TCAGCAGGATGCTCCCCATCTGATCACGAGATTCTAACGTCATGATGGTAATTGTTTTTAGTATCCTATATTAAGGTTTAGCTTTGAAAAAGCTAAGAAGAATTTTTTCCGATAACATATTTTGAGTTATATTAACTGGCAGACTTAAAATTTGCCTAACGCAAGCTTTGCGATAACTTAATTTTTAACGCAGTGACTTCTGTGCTAACGGCTCTTTGTGTATTGCTGGCAGTTGGATTCTTTACTTTATTGGAACGAAAAGTTCTCTCTTATATCCAATACCGCAAAGGACCCAACAAAGTAGGCCTTCAAGGTATTCCTCAACCTTTGGCGGACGCTGCCAAATTATTCACCAAAGAGTACGTAAAAATTTTTTTCTCTAATAAAACTTTTTTTTCCTATAGACCTATGTTTGCTATGATAATTATATTAACTCTGTGGCTACTTTATAATTCTCTCTACGGATCTAATTTAAAATGAGGAATTCTATTTTTTTTAGCTATCTCCAGGTTAAATGTTTATGCGACACTAGTTTCAGGTTGATCAAGTAACTCAAAGTATGCCCTTCTTGGATCTGTACGAGCAGTAGCTCAGACCATCTCCTATGAAATTTCCATAGCTATTATTATTCTTTGTGTTTGCACAGCTGTCAAAACCTTTAGACTACAACACATATCACAGGGTTCTATTCTTATTCTAGTTATGCCTATGATTTTTGTATTTTGATTTATTACCTGTTTAGCAGAAACTAATCGAGCTCCTTTTGACCTAGCCGAAGGTGAATCAGAGTTAGTATCAGGATTCAATATCGAATATGGAGGGGCTCTCTTTGCCTTTCTTTTTATCGCGGAATACGGAAGGATCTTATTCATAAGATTTCTAACTTCAATTATATTTTTTACAGGGATAATAAGAAGGCTTATTCCTTCGCTCTCCTTGGGTACAACTTTGTTTACAGCCTTTGCTTTTTTATGAGTACGAGGTACTTACCCTCGTATGCGTTATGACCAACTGATGTCCCTAACGTGAAAAGCATTTTTGCCAATCTCACTCATAGTCCTGGTAGTCGCTTACCTAATATAACAGAAAATAATTTAATAAAAATATTAGCTTTGAAGTTAAGAATCAACGATCTGATTATCTGAATACTAGATATTTTCGCCGCATTTGACCCCGAAAACATAATTTTTATAAATTTACACCAAGCAATATGAGTGTTTGTAATTTTATCTCCTTTGTACTTATTCGGCCTAGCTAGAAACAGATTTCGCTCAGCTAATTCAGTAATCATACAGATAATCTACGACTTAGTAAAACGAAGAAAGGCAACTAAAGCACCTGCTGCTTTCTCATTTATTCTCTCGGTGTTCACCATGATTCTTATATATAATTTTGTAGGACTTGCCCCTTACACTTTTTCTTGAACAAGACACATAATTGTTAACTTTGGACTGGCTTTTACTTTATGATTAAGAATCGTAATGATAAGGGCACTCTACAGGCCAACTTCTTTCTTAGCGCACTTAGTCCCAAGAGGATCCCCTGCGCCTTTGGCTCCGTTCTTAGTCTTAATTGAAACAGTAAGAATCACGGTACGACCTGTAACCTTGGCTGTACGGCTAACAGCCAACATTATGACGGGCCATATTATCATAACACTCTTATCAGAGGCAGATAGATCTCTTATATCAAAAAGAACAACTGTACTTATCTTACTACTAATTATATCATACTTTATATTCGAAATGGCCGTATGTTTAGTTCAAGCTTATATTTTTACTTTGTTGCCCGTACTCTATATAGACGAACACACAGAAAAATAAGTGTAACGTAGATTATTAAGGCTCTTATAAAAGTTTGATTTGAAATCTTACTATGGAAAATTTTCCAAGGGTCTACATAAAGTCAGGCTTTAACTTTAACACCAAAGAATTGAAAGGAACTCTCTAATGTTTGGACAGGTTTAACCCAATCTCAA
>Membranipora_membranacea_NAD2
GGTTTAACCCAATCTCAAAAGAATTGAGACAGAAAATAATCGCCCTCAATATATTTTTCTCTTATATTAGTGTAGGATTATTAATCCTTAAAAAGAATTCAAAGTTCTCTTTGTGCCCACTAAATATAGAATTTATTAGCATAAATAAGCCATAAGTAGGAATTCTTTTTATAGTCATTACCAACTTCTCTGAGTCCAACAAGCCCGCTCTTACTTTGCTGTTGTCTCCCAGCATAGAAGAGTATAGATAAAGATTATATGCACCCCTTATTATCGTCCCAATACCTACAACTAGGGCAGTAATTAAAGAAACTTTAACCAAAGCAAATCTAATAATGATTTCTGACACTAAATTTAGAGATGTTGGCGCTCTTATGTTTGCGGCCAAAGCCAAAAATCAGAAAATTACAAGAGGGGGAGTGTTAGAGTTAATACCTTTATGCATAAGCAGATTGCGCGTGTTGGTGTTTTTATAATTAATATAAGCTAACCTAAATAATATAGGTGAACTTAACCCGTGACAGATTATTATTAATATGGCTCCCAATCGTCCGATTTCACTGAAATTTATTAAGGCTAAGGTTATTAGAGCCATGTGAATAACGGAGGTGTAAGCAATAAGAGATTTAATGTCTACTAAAGTTATACAAACCAGTGAAACAATCACAACCGCCCACAGATTAATTGAGTTTACAAATCTGGCCACAATAAAACCAAAACAAAACGGTAGCATTTTTATTAGGCCGTAACCTCCTATTTTTAGAAGTAATCCAGCCAGAATTATAGAACCTCTAATGGGGGCTTCCACGTGAGCTTTAGGAAGTCAAATATGTACGCCTCACATAGGAATTTTAACTAAGAAGGCCGTCAAAATACAAAGAGGCCAAAAAGTGTTAAAAGCAGAAAGCGGCATAAGAATCTTTCCTTCTACTAATTCTAAAACTATTATGTAAAAGCTATAATTAACACCGACTTTTATTGTAAGAATACACATAAGCAAGGGTAATGAAGCTACGATTGTGTATATTATAAAATACACACCTGCTTGAAGGCGTTCAGGCTGATAGCCTCATGATAAAATTAAATAAAATGTAGGAATTAAAGAGGCCTCAAATATTATATACATTAATAGCAAGTTATCTGTAACAAAAAACCCCACTAAAATAATAGCCAAACTCACAACTGTAAGTATAAACTTATTGAACTTACTTTTGTCTCTTTGGTAGTTTAATCTTATACAAACCATACACACCAGTACTCACAAAGTTAAGAGCATTATTCAACAATTAAACTGAGAAAACCTTATAAAAGGGCTCACTGACGCCCTCACGTATCCTAAAGGGTTAAAAATAATAGTCATAATTCATAAACATCCTAACCTAACTATAGTCACAAATCTGATTAAAATATTACCATCTTCTTAGATCTTATCCTATCAACTTTAGAATTGCGTGTTATTATAACTGCCATGCTTAAGCCAAGACTGGCTTCGATAGCCCCTAAAACCAAAATAAACAATCCGAATCTTAGAGATGAAACACTTCTAGGCGCAGAAGAGAATTGTATTGTTATAACTCTTAGGAAAATTATTAATATTATTACTTCTAGCAATAGTAACATTTTAATAAATTGAGCTCGAAAAGCGAAAAAAGCAAGCAAACATATGCATATACAACTAATAAAATATATTCTGCCGTGGTAATAAATAATGAGTAAGTCTAGAGACTTTAAAACAATTAAATTTATTTTTTTTATTACTCTATGGTTATTTTATTAGTTGTATAGCCATAAGTATACTCAAAGAAACTAACAATAGAATGATTAAACTATTATCCTTAATTATGTTTTTGGTTGTAGATTTTGCTCCTCTTCTTATTACTAAATACAAGTAAAAAAAAGAAGAGATTATCATCCTAGCTAAAAAAATAATACTCACCACCACACCAGAGGATCTTCTAACTATGCACATCAACATTATTATTTTTACATAAAAAATGGGCAGCGGAGGCATGCCTATTAGACACAGCACCAAAAGGTTAATTTTGAATCCTTCTTCTCTGCTAACATCCTTAGTTTTTATAAATTTTCCTCGCTCAAAGCTATAAAAACTTATCCCCGAGATGAAAAAATAAACTCCCGCATAAATAATAAAAAGAGTGAATCTTATGTAAAGACAAAGAACTAGGTGTGATCTTTGTGAAATGGATGAGTAAGCCATTAGATTACGTATGTCACTTTGGTTTAAACCTATAATACTACCTCTAATTACAGATAAGCTAGCTCTTAAAATGATTAATTTATCTTCTGATCCTCCATAAACAAAAAGAGGTCTGAATAGTCTTAACATTCCGGGAAGCTTTTGAATTGTACTTACAACAAAACAACCGAGTCAAGTTATAGAAACTATAACTATAGGAACCCAAAAGAAAAATGGAAATATCCCCAACTTTAGCAAAAATCCTGCTAAAGTAATGATTCTAGAGCCTCTCACTACTCCCACTAAAAAGACTCTTGAACCCGTAGTTTGGACTATAAAGTATTTAATTAAGCCTTCGGTTTCTATTAAACTACTAAAATTAAAAAGAGGAATGAAACCTAGTAAAGACATTTCTAACCTCAATCATACAGTAAATCAGTTTGAACTCCTAAAAACTAGAAAAACAGAAACTGTAATTACCCTAGTAAATAAGAAAAAGGAGGGGTTTAATTTTGTAACAGAAACAGTTTTATCAAAAAATTTCTTGGTTCGAAACCAAGTGT
>Membranipora_membranacea_NAD3
TCTGAATTGCAAATTCAGACCAGCCTCATACAGGGCCTTAATCTATGCCTCATATAAGCCCAATAATGTGAAAAGCAATTTTTATTATTGTTTTTATTAGATTTATAAGCCTTGTTTTTAGGTGGGAATACTTTTACCCGAGAGTTCGCAGTTAATGCAAATTATAGTACATTTATTAGTATGTGTTCTCCTTTGTGTAGTTTTATATTTGGTAGCTTCATCTGTAAGGTTTAAGAGACTTCTTTCTCGCAGAAAAGAGAGGACTTTTGAATGTGGTTTTGATCCTATAGATTCTAGACGAATTCCTTTCTCTTTGCGGTTTTTTTTGTTGGGGGTAATTTTTCTCATTTTTGATATTGAAGTCGTTTTATTAATTCCCCTTCTCTTGGGTACAAAAGCCTGTGTCAACAGTTATATGCCTTGTTTCGTGTTTGGTGTGGTTCTTATTTTGGGTTTATTTCACGAGTGACGTCTTGGAAGGCTGAGGTGAATTAATTAGAAAAATAGTTTAATTAAAATAATCAATTGTGACTTGGTTGATGGGAGCCTCCCTTTTTCTTGTGAAAAAAATAAATGTTAGGCCTTCTATAAGTGCTTTTGGTTTCCTGTGTATTATATTAATTATAATTCTCTCTCTTATTTGAACTGTGAGAGACAGAAGAGCTATTTTAAGTTTTAGATTGTTTAAAAGTCTTAGATTAGATGTAAAAGGCGAATTAATCTTTGGGAAAATAGACTTACTTTTCAGAGGTTGTGTAGTCCTTATTTCTATAAGAGTAATACTTTTCAGATCAACGTACATACAAGGAGAACCCAATCTCAAATATTTTACTATTATAGTTATGATATTCGTTATTTCCATAAACTTTTTAATTTATATTCCTCACATGATTATACTACTATTAGGATGAGACGGGCTAGGTTTAACTTCTTATTTATTAGTAGTTTACTACATAAGAGATCAATCTTTAGGTTCGGGTATAATCACAGCGCTATCTAATCGAGTGGGGGATGCTCTTATTGTTATGGCTTTAAGATTATGTTATTTTAACATGAGGTTTTCTTACCACGCAGTGCTTGGGGGAAGAGCAATTATTTTATTATTAATAATATTAGCTTCATTTACTAAAAGAGCCCAAGTCCCCTTTTCAGCTTGATTGCCAGCGGCAATAGCCGCCCCGACACCTGTTTCAGCACTAGTTCACTCCTCCACGCTGGTAACTGCAGGAATTTTTTTGCTGTGTCGGTTTTATGGAAGTTTGAGAGATTTTTATTTTTTCAACAGAAGAATCTTTTATTTAGGTGTTGTAACCTGTCTTATGGCAAGTATAAGAGCAATTTTTGAGAACGATCTCAAAAAGATCATTGCCCTATCCACCCTTAGTCAGTTGGGTGTTATAATATTTACACTAGGGTTAGGTTTCCCTGGGCTAGCTTTTTATCACTTGATTACTCACGCTATGTTCAAAGCGTTGATGTTTATTTGTGCGGGAACTGTAATTCATAATCAAGGAGGGGTTCAAGATGTGCGCTTGATAGGGAACATTTGGCATAGAATACCTGCAACATGCAGAGCCCTGGTGGGAGCTAATATAGCTCTCTGCGGATACCCTTTTACAGCAGGTTTTTACTCAAAAGACATAATTATGGAATCTTTTATAAGAGGAAACTATTCAATTACAAGATCAGTCTTATGTCTTCTTAGAGTCTTGTTAACCGGAATTTATACTTCTCGTTTATGTTATTTTTTACTGTGGAAGAGCAGATCTAATAGTAGTTATATACTATTAAATGATGAAAGGTTAGTTACTTATATCTCTTATTGTATTCTTTTGAGAGGAGCTTTATTTAGAGGTACCTTAATAGCAAGGTTTTTTCATCCTTGCTCTAGAGTTTTGATTCTTCCTATAGTTATAAAATTGATGACGTTAGGTTTTATTGTATTACTTGGAGTGATAGTACAATTTGTCATCACTTTAAATATAAAAACACGGCTATTTTATTTTATAATTTCTATATGAAACCTGGGTTTAATTTCTAGAAACTTTAGATATGAGATTCTTAACTCATCAAAAAAAATAATAATAATAGAAAGGAGGTGGACTGAGATTAGTTTGTTATGGAGAGTCAACAAGGTGAAAGACTTAACATTAAAGGGTCAAAGTAGTTTAAAAAGAAGCAACCTTTATTGAGTGGTATCAGGCAGATTCTTTGTTTTATTATTTTTATGTTATGGAGTGTACAAATAAAGCTTTGGATGACTGGGGACTGTAAATCCCTAAAAGGTTAATTTAACCCCAACGTAAAAATTCACCGATGATTATTTTCTACCAATCATAAAGATATTGGGACTCTATATTTTTTATTTGGACTTTGAGCCGGAATAGTTGGAAGAGGTTTAAGAGCGTTAATCCGAGTGGAGCTCAGACAACCCGGCAGTTTATTGGGGAATGACCAGTTGTATAATGTTATTGTAACAGCTCATGCTTTTGTTATGATTTTCTTTATGGTTATGCCTGTTATAATTGGGGGTTTTGGTAACTGACTCGTTCCTTTAATGCTAGGAGTGCCTGATATGGCATTTCCTCGGTTAAATAATATGAGGTTTTGACTTTTACCTCCTGCTTTATTATTATTGCTTATGTCTTCTATAGTAGAATCAGGAGCGGGGACGGGATGAACTGTTTATCCCCCTTTGTCCTCTAATATTGCACATGGGGGAGGTTCCGTTGATTTAGCTATCTTCTCTCTCCACCTTGCAGGTGTATCTTCTATTTTAGGAGCAATTAATTTTATAACAACAATTGCCAACATACGTAATAGAAAGATTTCTTTTGAGCGTATTAGAATGCTTTGCTGATCAATTTTCATTACAGCTTTATTATTATTACTCTCTCTCCCTGTACTAGCAGGAGCTATTACTATGCTCCTCACAGATCGTAATTTGAATACTTCTTTCTTTGATCCAGCTGGAGGGGGAGATCCTATCCTTTATCAACATCTATTTTGATTTTTTGGACATCCTGAAGTATATATTTTAATTTTACCAGGATTTGGTATTATTTCTCATGTTATTATAAATTATAGAATGAAAGAAGAAGTATTTGGACCTTTGGGAATAATTTATGCAATAATTTCCATTGGGCTTTTAGGGTTTATCGTATGAGCTCACCACATATTTGTGGTGGGTATAGATATTGATACTCGAGCTTATTTCACATCCGCCACAATAGTAATTGCTGTACCCACAGGGGTTAAAATTTTTAGATGACTTTCTACAATAAACGGAAGGATGTTGAAATTTTCTCCAGCTATGTTATGGGCATTAGGTTTTGTATTTCTTTTTACTTTAGGGGGTCTGACAGGGATTGTATTAGCAAACTCTTCCCTGGATGTTGTTTTACATGACACTTATTATGTAGTGGCTCATTTCCACTATGTTCTTTCAATAGGTGCTGTTTTCGCTATATTTGCCGGATTTATTTACTGATTCCCTCTTTTTACAGGAATAAGTTTAAACGATAAATACGCGAAAGCTCATTTTTATCTTACTTTTGTAGGGGTTAATATAACTTTTTTTCCTCAACATTTCTTAGGTTTAGCCGGAATACCACGTCGCTACTCCGACTATCCTGATTCTATGGCCTGAGGTAACCTTATTTCTTCTTTTGGATCTACAATTAGGTTTGTAGGAGTGGTATTATTTATTTCTATGATGGTAGAGAGTATTTCAAGAAGACGAAGTCTTGTTTTCTCTTCTGCGCCTAGGAGAAGACTAGAATGGCTAAATTCTAATGATCACCTTCCTATAGCTCACCACAATTCCGAAGAATGTTTATTCATTTCTCACAGATAATTGTTTAAAAAAAA
>Membranipora_membranacea_NAD4
GGTTTAACCCAATCTCAAAAGAATTGAGACAGAAAATAATCGCCCTCAATATATTTTTCTCTTATATTAGTGTAGGATTATTAATCCTTAAAAAGAATTCAAAGTTCTCTTTGTGCCCACTAAATATAGAATTTATTAGCATAAATAAGCCATAAGTAGGAATTCTTTTTATAGTCATTACCAACTTCTCTGAGTCCAACAAGCCCGCTCTTACTTTGCTGTTGTCTCCCAGCATAGAAGAGTATAGATAAAGATTATATGCACCCCTTATTATCGTCCCAATACCTACAACTAGGGCAGTAATTAAAGAAACTTTAACCAAAGCAAATCTAATAATGATTTCTGACACTAAATTTAGAGATGTTGGCGCTCTTATGTTTGCGGCCAAAGCCAAAAATCAGAAAATTACAAGAGGGGGAGTGTTAGAGTTAATACCTTTATGCATAAGCAGATTGCGCGTGTTGGTGTTTTTATAATTAATATAAGCTAACCTAAATAATATAGGTGAACTTAACCCGTGACAGATTATTATTAATATGGCTCCCAATCGTCCGATTTCACTGAAATTTATTAAGGCTAAGGTTATTAGAGCCATGTGAATAACGGAGGTGTAAGCAATAAGAGATTTAATGTCTACTAAAGTTATACAAACCAGTGAAACAATCACAACCGCCCACAGATTAATTGAGTTTACAAATCTGGCCACAATAAAACCAAAACAAAACGGTAGCATTTTTATTAGGCCGTAACCTCCTATTTTTAGAAGTAATCCAGCCAGAATTATAGAACCTCTAATGGGGGCTTCCACGTGAGCTTTAGGAAGTCAAATATGTACGCCTCACATAGGAATTTTAACTAAGAAGGCCGTCAAAATACAAAGAGGCCAAAAAGTGTTAAAAGCAGAAAGCGGCATAAGAATCTTTCCTTCTACTAATTCTAAAACTATTATGTAAAAGCTATAATTAACACCGACTTTTATTGTAAGAATACACATAAGCAAGGGTAATGAAGCTACGATTGTGTATATTATAAAATACACACCTGCTTGAAGGCGTTCAGGCTGATAGCCTCATGATAAAATTAAATAAAATGTAGGAATTAAAGAGGCCTCAAATATTATATACATTAATAGCAAGTTATCTGTAACAAAAAACCCCACTAAAATAATAGCCAAACTCACAACTGTAAGTATAAACTTATTGAACTTACTTTTGTCTCTTTGGTAGTTTAATCTTATACAAACCATACACACCAGTACTCACAAAGTTAAGAGCATTATTCAACAATTAAACTGAGAAAACCTTATAAAAGGGCTCACTGACGCCCTCACGTATCCTAAAGGGTTAAAAATAATAGTCATAATTCATAAACATCCTAACCTAACTATAGTCACAAATCTGATTAAAATATTACCATCTTCTTAGATCTTATCCTATCAACTTTAGAATTGCGTGTTATTATAACTGCCATGCTTAAGCCAAGACTGGCTTCGATAGCCCCTAAAACCAAAATAAACAATCCGAATCTTAGAGATGAAACACTTCTAGGCGCAGAAGAGAATTGTATTGTTATAACTCTTAGGAAAATTATTAATATTATTACTTCTAGCAATAGTAACATTTTAATAAATTGAGCTCGAAAAGCGAAAAAAGCAAGCAAACATATGCATATACAACTAATAAAATATATTCTGCCGTGGTAATAAATAATGAGTAAGTCTAGAGACTTTAAAACAATTAAATTTATTTTTTTTATTACTCTATGGTTATTTTATTAGTTGTATAGCCATAAGTATACTCAAAGAAACTAACAATAGAATGATTAAACTATTATCCTTAATTATGTTTTTGGTTGTAGATTTTGCTCCTCTTCTTATTACTAAATACAAGTAAAAAAAAGAAGAGATTATCATCCTAGCTAAAAAAATAATACTCACCACCACACCAGAGGATCTTCTAACTATGCACATCAACATTATTATTTTTACATAAAAAATGGGCAGCGGAGGCATGCCTATTAGACACAGCACCAAAAGGTTAATTTTGAATCCTTCTTCTCTGCTAACATCCTTAGTTTTTATAAATTTTCCTCGCTCAAAGCTATAAAAACTTATCCCCGAGATGAAAAAATAAACTCCCGCATAAATAATAAAAAGAGTGAATCTTATGTAAAGACAAAGAACTAGGTGTGATCTTTGTGAAATGGATGAGTAAGCCATTAGATTACGTATGTCACTTTGGTTTAAACCTATAATACTACCTCTAATTACAGATAAGCTAGCTCTTAAAATGATTAATTTATCTTCTGATCCTCCATAAACAAAAAGAGGTCTGAATAGTCTTAACATTCCGGGAAGCTTTTGAATTGTACTTACAACAAAACAACCGAGTCAAGTTATAGAAACTATAACTATAGGAACCCAAAAGAAAAATGGAAATATCCCCAACTTTAGCAAAAATCCTGCTAAAGTAATGATTCTAGAGCCTCTCACTACTCCCACTAAAAAGACTCTTGAACCCGTAGTTTGGACTATAAAGTATTTAATTAAGCCTTCGGTTTCTATTAAACTACTAAAATTAAAAAGAGGAATGAAACCTAGTAAAGACATTTCTAACCTCAATCATACAGTAAATCAGTTTGAACTCCTAAAAACTAGAAAAACAGAAACTGTAATTACCCTAGTAAATAAGAAAAAGGAGGGGTTTAATTTTGTAACAGAAACAGTTTTATCAAAAAATTTCTTGGTTCGAAACCAAGTGT
>Membranipora_membranacea_NAD5
TCTGAATTGCAAATTCAGACCAGCCTCATACAGGGCCTTAATCTATGCCTCATATAAGCCCAATAATGTGAAAAGCAATTTTTATTATTGTTTTTATTAGATTTATAAGCCTTGTTTTTAGGTGGGAATACTTTTACCCGAGAGTTCGCAGTTAATGCAAATTATAGTACATTTATTAGTATGTGTTCTCCTTTGTGTAGTTTTATATTTGGTAGCTTCATCTGTAAGGTTTAAGAGACTTCTTTCTCGCAGAAAAGAGAGGACTTTTGAATGTGGTTTTGATCCTATAGATTCTAGACGAATTCCTTTCTCTTTGCGGTTTTTTTTGTTGGGGGTAATTTTTCTCATTTTTGATATTGAAGTCGTTTTATTAATTCCCCTTCTCTTGGGTACAAAAGCCTGTGTCAACAGTTATATGCCTTGTTTCGTGTTTGGTGTGGTTCTTATTTTGGGTTTATTTCACGAGTGACGTCTTGGAAGGCTGAGGTGAATTAATTAGAAAAATAGTTTAATTAAAATAATCAATTGTGACTTGGTTGATGGGAGCCTCCCTTTTTCTTGTGAAAAAAATAAATGTTAGGCCTTCTATAAGTGCTTTTGGTTTCCTGTGTATTATATTAATTATAATTCTCTCTCTTATTTGAACTGTGAGAGACAGAAGAGCTATTTTAAGTTTTAGATTGTTTAAAAGTCTTAGATTAGATGTAAAAGGCGAATTAATCTTTGGGAAAATAGACTTACTTTTCAGAGGTTGTGTAGTCCTTATTTCTATAAGAGTAATACTTTTCAGATCAACGTACATACAAGGAGAACCCAATCTCAAATATTTTACTATTATAGTTATGATATTCGTTATTTCCATAAACTTTTTAATTTATATTCCTCACATGATTATACTACTATTAGGATGAGACGGGCTAGGTTTAACTTCTTATTTATTAGTAGTTTACTACATAAGAGATCAATCTTTAGGTTCGGGTATAATCACAGCGCTATCTAATCGAGTGGGGGATGCTCTTATTGTTATGGCTTTAAGATTATGTTATTTTAACATGAGGTTTTCTTACCACGCAGTGCTTGGGGGAAGAGCAATTATTTTATTATTAATAATATTAGCTTCATTTACTAAAAGAGCCCAAGTCCCCTTTTCAGCTTGATTGCCAGCGGCAATAGCCGCCCCGACACCTGTTTCAGCACTAGTTCACTCCTCCACGCTGGTAACTGCAGGAATTTTTTTGCTGTGTCGGTTTTATGGAAGTTTGAGAGATTTTTATTTTTTCAACAGAAGAATCTTTTATTTAGGTGTTGTAACCTGTCTTATGGCAAGTATAAGAGCAATTTTTGAGAACGATCTCAAAAAGATCATTGCCCTATCCACCCTTAGTCAGTTGGGTGTTATAATATTTACACTAGGGTTAGGTTTCCCTGGGCTAGCTTTTTATCACTTGATTACTCACGCTATGTTCAAAGCGTTGATGTTTATTTGTGCGGGAACTGTAATTCATAATCAAGGAGGGGTTCAAGATGTGCGCTTGATAGGGAACATTTGGCATAGAATACCTGCAACATGCAGAGCCCTGGTGGGAGCTAATATAGCTCTCTGCGGATACCCTTTTACAGCAGGTTTTTACTCAAAAGACATAATTATGGAATCTTTTATAAGAGGAAACTATTCAATTACAAGATCAGTCTTATGTCTTCTTAGAGTCTTGTTAACCGGAATTTATACTTCTCGTTTATGTTATTTTTTACTGTGGAAGAGCAGATCTAATAGTAGTTATATACTATTAAATGATGAAAGGTTAGTTACTTATATCTCTTATTGTATTCTTTTGAGAGGAGCTTTATTTAGAGGTACCTTAATAGCAAGGTTTTTTCATCCTTGCTCTAGAGTTTTGATTCTTCCTATAGTTATAAAATTGATGACGTTAGGTTTTATTGTATTACTTGGAGTGATAGTACAATTTGTCATCACTTTAAATATAAAAACACGGCTATTTTATTTTATAATTTCTATATGAAACCTGGGTTTAATTTCTAGAAACTTTAGATATGAGATTCTTAACTCATCAAAAAAAATAATAATAATAGAAAGGAGGTGGACTGAGATTAGTTTGTTATGGAGAGTCAACAAGGTGAAAGACTTAACATTAAAGGGTCAAAGTAGTTTAAAAAGAAGCAACCTTTATTGAGTGGTATCAGGCAGATTCTTTGTTTTATTATTTTTATGTTATGGAGTGTACAAATAAAGCTTTGGATGACTGGGGACTGTAAATCCCTAAAAGGTTAATTTAACCCCAACGTAAAAATTCACCGATGATTATTTTCTACCAATCATAAAGATATTGGGACTCTATATTTTTTATTTGGACTTTGAGCCGGAATAGTTGGAAGAGGTTTAAGAGCGTTAATCCGAGTGGAGCTCAGACAACCCGGCAGTTTATTGGGGAATGACCAGTTGTATAATGTTATTGTAACAGCTCATGCTTTTGTTATGATTTTCTTTATGGTTATGCCTGTTATAATTGGGGGTTTTGGTAACTGACTCGTTCCTTTAATGCTAGGAGTGCCTGATATGGCATTTCCTCGGTTAAATAATATGAGGTTTTGACTTTTACCTCCTGCTTTATTATTATTGCTTATGTCTTCTATAGTAGAATCAGGAGCGGGGACGGGATGAACTGTTTATCCCCCTTTGTCCTCTAATATTGCACATGGGGGAGGTTCCGTTGATTTAGCTATCTTCTCTCTCCACCTTGCAGGTGTATCTTCTATTTTAGGAGCAATTAATTTTATAACAACAATTGCCAACATACGTAATAGAAAGATTTCTTTTGAGCGTATTAGAATGCTTTGCTGATCAATTTTCATTACAGCTTTATTATTATTACTCTCTCTCCCTGTACTAGCAGGAGCTATTACTATGCTCCTCACAGATCGTAATTTGAATACTTCTTTCTTTGATCCAGCTGGAGGGGGAGATCCTATCCTTTATCAACATCTATTTTGATTTTTTGGACATCCTGAAGTATATATTTTAATTTTACCAGGATTTGGTATTATTTCTCATGTTATTATAAATTATAGAATGAAAGAAGAAGTATTTGGACCTTTGGGAATAATTTATGCAATAATTTCCATTGGGCTTTTAGGGTTTATCGTATGAGCTCACCACATATTTGTGGTGGGTATAGATATTGATACTCGAGCTTATTTCACATCCGCCACAATAGTAATTGCTGTACCCACAGGGGTTAAAATTTTTAGATGACTTTCTACAATAAACGGAAGGATGTTGAAATTTTCTCCAGCTATGTTATGGGCATTAGGTTTTGTATTTCTTTTTACTTTAGGGGGTCTGACAGGGATTGTATTAGCAAACTCTTCCCTGGATGTTGTTTTACATGACACTTATTATGTAGTGGCTCATTTCCACTATGTTCTTTCAATAGGTGCTGTTTTCGCTATATTTGCCGGATTTATTTACTGATTCCCTCTTTTTACAGGAATAAGTTTAAACGATAAATACGCGAAAGCTCATTTTTATCTTACTTTTGTAGGGGTTAATATAACTTTTTTTCCTCAACATTTCTTAGGTTTAGCCGGAATACCACGTCGCTACTCCGACTATCCTGATTCTATGGCCTGAGGTAACCTTATTTCTTCTTTTGGATCTACAATTAGGTTTGTAGGAGTGGTATTATTTATTTCTATGATGGTAGAGAGTATTTCAAGAAGACGAAGTCTTGTTTTCTCTTCTGCGCCTAGGAGAAGACTAGAATGGCTAAATTCTAATGATCACCTTCCTATAGCTCACCACAATTCCGAAGAATGTTTATTCATTTCTCACAGATAATTGTTTAAAAAAAA
>Membranipora_membranacea_ATP6
TCAGCAGGATGCTCCCCATCTGATCACGAGATTCTAACGTCATGATGGTAATTGTTTTTAGTATCCTATATTAAGGTTTAGCTTTGAAAAAGCTAAGAAGAATTTTTTCCGATAACATATTTTGAGTTATATTAACTGGCAGACTTAAAATTTGCCTAACGCAAGCTTTGCGATAACTTAATTTTTAACGCAGTGACTTCTGTGCTAACGGCTCTTTGTGTATTGCTGGCAGTTGGATTCTTTACTTTATTGGAACGAAAAGTTCTCTCTTATATCCAATACCGCAAAGGACCCAACAAAGTAGGCCTTCAAGGTATTCCTCAACCTTTGGCGGACGCTGCCAAATTATTCACCAAAGAGTACGTAAAAATTTTTTTCTCTAATAAAACTTTTTTTTCCTATAGACCTATGTTTGCTATGATAATTATATTAACTCTGTGGCTACTTTATAATTCTCTCTACGGATCTAATTTAAAATGAGGAATTCTATTTTTTTTAGCTATCTCCAGGTTAAATGTTTATGCGACACTAGTTTCAGGTTGATCAAGTAACTCAAAGTATGCCCTTCTTGGATCTGTACGAGCAGTAGCTCAGACCATCTCCTATGAAATTTCCATAGCTATTATTATTCTTTGTGTTTGCACAGCTGTCAAAACCTTTAGACTACAACACATATCACAGGGTTCTATTCTTATTCTAGTTATGCCTATGATTTTTGTATTTTGATTTATTACCTGTTTAGCAGAAACTAATCGAGCTCCTTTTGACCTAGCCGAAGGTGAATCAGAGTTAGTATCAGGATTCAATATCGAATATGGAGGGGCTCTCTTTGCCTTTCTTTTTATCGCGGAATACGGAAGGATCTTATTCATAAGATTTCTAACTTCAATTATATTTTTTACAGGGATAATAAGAAGGCTTATTCCTTCGCTCTCCTTGGGTACAACTTTGTTTACAGCCTTTGCTTTTTTATGAGTACGAGGTACTTACCCTCGTATGCGTTATGACCAACTGATGTCCCTAACGTGAAAAGCATTTTTGCCAATCTCACTCATAGTCCTGGTAGTCGCTTACCTAATATAACAGAAAATAATTTAATAAAAATATTAGCTTTGAAGTTAAGAATCAACGATCTGATTATCTGAATACTAGATATTTTCGCCGCATTTGACCCCGAAAACATAATTTTTATAAATTTACACCAAGCAATATGAGTGTTTGTAATTTTATCTCCTTTGTACTTATTCGGCCTAGCTAGAAACAGATTTCGCTCAGCTAATTCAGTAATCATACAGATAATCTACGACTTAGTAAAACGAAGAAAGGCAACTAAAGCACCTGCTGCTTTCTCATTTATTCTCTCGGTGTTCACCATGATTCTTATATATAATTTTGTAGGACTTGCCCCTTACACTTTTTCTTGAACAAGACACATAATTGTTAACTTTGGACTGGCTTTTACTTTATGATTAAGAATCGTAATGATAAGGGCACTCTACAGGCCAACTTCTTTCTTAGCGCACTTAGTCCCAAGAGGATCCCCTGCGCCTTTGGCTCCGTTCTTAGTCTTAATTGAAACAGTAAGAATCACGGTACGACCTGTAACCTTGGCTGTACGGCTAACAGCCAACATTATGACGGGCCATATTATCATAACACTCTTATCAGAGGCAGATAGATCTCTTATATCAAAAAGAACAACTGTACTTATCTTACTACTAATTATATCATACTTTATATTCGAAATGGCCGTATGTTTAGTTCAAGCTTATATTTTTACTTTGTTGCCCGTACTCTATATAGACGAACACACAGAAAAATAAGTGTAACGTAGATTATTAAGGCTCTTATAAAAGTTTGATTTGAAATCTTACTATGGAAAATTTTCCAAGGGTCTACATAAAGTCAGGCTTTAACTTTAACACCAAAGAATTGAAAGGAACTCTCTAATGTTTGGACAGGTTTAACCCAATCTCAA
>Protodriloides_symbioticus_COX1
TTCAGCTTACATTTAGCAGGAGCCTCCTCTATTCTTAGCTCAATAAACTTCATAACCACTATACTTAACATGCGAATTAAAGGCATGATACTTTATCGTCTACCCCTATTCCTGTGAGCAATACTCTTCACAGCACTCTTACTCGTCCTCTCTCTACCCGTACTAGCAGGAGCAATAACCATGCTCTTAACAGACCGAAACTTCAACACAACCTTCTTTGATCCAGCGGGTGGAGGAGATCCCGTATTATTCCAACATCTTTTCTGATTCTTTGGACATCCTGAAGTATACATCTTAGTAATTCCTGCTTTTGGAATAACATCACACATCATTCCGTACCTAACAGGTAAAAATCAAGTGTTTGGGTACTTCG
>Protodriloides_symbioticus_COX2
TGCCGCGGGAAGCAGTGGTATCAACGCAGAGTGGCCATTACGGCCGCGGGATGTGAGGACAAATTTCATTTCAAGACGCAGCATCTCCAATTATAACCCAATTAATTAATTTTCATGACCATGCAATAGTAATTTTGACATTAGTAATAACTATTGTAGCTTATGCGATATTTATTCTTATTTCAAGAAAAATAATATCTCGTTACTCTTTAGAGGCCCAAGAAATTGAAACTATTTGAACAATCTTACCCGCTTTTATTTTAATGTTTCTTGCTCTACCATCTTTACGCTTACTTTATCTTATAGATGAAGTAAGTGAACCTACACTTACAATTAAAACAGTTGGCCATCAATGATACTGAAGATATGAATATTCAGATTTTATGAATCTAGAATTTGACTCTTATATGATTCCAACCAATGAACTTCAATCTGGGCAATTTCGACTTCTTGAAGTAGATAATCGCGTAATTATCCCAATACAAACAGAAATACGAATACTAGTTACCGCTGCAGATGTAATTCATTGTTGAACAGTTCCTGCCCTCGGAATTAAAGTAGACGCAATTCCAGGACGACTTAATCAACTAGGACTTATAATCAATCGACCTGGGGTCTTTTATGGCCAATGCTCAGAAATTTGCGGATCAAATCATTCTTTTATACCAATTGTAGTTGAAGCTATTAACTATAACACATTTATTTCTTGAGTAAAAAATTTTAAATAAAAGAAAATATAGTTAAAAAATAACTTAAAATTGTCAATTTTAGATTACTAAATTTTTAGTTTTTTTCGCATGCCACATTTAGCACCAATAAACTGAATAATTGCTATTATAATTTTCTGATCAATATTATTTATACTAGCATCAATTATATGATGACACCAAATACCAAAATTTCAATCACAAACAAAAAATCTCACTTTTAATTTTCCACTCTGAAATTGATAAAAAAAAAAAAAAAAAAAAAAAAAAAAAAAAAAAAAAAAAAAAAAAAA
>Protodriloides_symbioticus_COX3
TATAGGTCATCACACCTCATATGTTACTAAAGGCCTTCGATGAGGAATAATTTTATTCATTACATCAGAAGTTTTATTTTTCTTTGCATTTTTCTGAGCATTCTTTCACAGAAGTCTATCCCCTACACCAGAATTAGGATGTTGTTGACCTCCCACTGGAATTACTCCACTAAACCCATTTAGAGTTCCATTATTAAATACAGCAGTATTACTAGCAAGAGGTG
>Protodriloides_symbioticus_CYTB
CCACAAATAAGCAGTGGTATCAACGCAGAGTGGCCATTACGGCCGCGGGATGTTTAAGCCCTTACGAAAAACGCACCCAGTTATTAAAATTGCTGTTAATGCAATAGTAGACCTTCCAGCTCCCAATAATCTCTCTATCTGATGAAACTTTGGTTCTCTATTAGGGCTCTGCCTTGTAATTCAAATTGCTACTGGACTATTTTTAGCAATACACTATACCCCTCATGTAGACTTAGCTTTTACTTCTGTTGCGCACATTACCCGAGATGTAAACTATGGGTGGCTTTTACGAACACTCCACGCAAATGGAGCTTCTTGATTTTTTATTTGCCTATACCTTCATGTTGGGCGTGGGATCTATTATAGTTCTTACCTCTATGTAGAAGCATGAAATATTGGCATTGTTTTAATACTTTTAACATTCGCCTCTGCTTTTCTTGGATATGTCTTACCATGAGGACAAATAAGCTTTTGAGCTGCCACAGTAATTACTAATCTTTTTTCAGCAATTCCCTACGCCGGTACTATATTAGTAGAATGATTGTGGGGCGGTTTTGCAGTAGATAATGCAACATTAAACCGATTTTTTGCCCTTCATTTTTTATTACCTTTTATTTTAGCAGCTTTATCCTTATTACATATCTTATTTATCCACCAAACTGGGTCAAACAATCCCCTGGGAATTAATAGGAACTCAGATAAAATCCCTTTTCACACATACTATACAACTAAAGATCTAGTAGGATTTATTATTTTTATATTTTCTTTAATATTAATTGCCCTCTTTTTTCCCAATCTTTTTGCAGACCCAGATAACTTTCTCCCTGCAAACCCATTAGTAACTCCAATCCATATTAAGCCTGAATGATATTTTTTATGGGCATATGCAATTTTACGGTCAATCCCCAATAAACTAGGAGGGACAGTAGCCTTACTTGCCGCTATTCTTATTTTATTTATCCTGCCCTTAACGCACACCCAAATATATCAAACAAATGCATTTTACCCTGTAAACCAACTAATATTTTGAACACTCACAACAAATACTCTTCTCCTTACATGAATTGGGGGGTGTCCAGTAGAAAGTCCTTATGAATTAATTGGTCAGATTTTTACAATTTCATACTTTATAATTTATATTATTAAACCTATTATATCTATTTTATGGGATAAAACAATATTAACAAACTATTAAAAAAAAAAAAAAAAAAAAAAACAACACAAAGAGACCAGAAGAAAGACCTTATGAATTAATTGGTCAGAT
>Protodriloides_symbioticus_NAD1
TTTTTATTTTTTTTTTGTTTTTTTTTTTTTTTTTATTTATTTATAGGTTTATCTGGTGTGTCTTGATTGTTGTGGGTTTAGGAGAGTAAAGATATGTTAAATAATATTAATATTAGTATTGTGAGGGAAAAAGGTAGGAATCTTTTTCAGGTTAGATTTATAAGACGGTCGTATCGTATTCGTGGAAGTCTTCCTCGAACCCATAAAAATCAAAATGCTAAGATTAAAATTTTAAGGGTGAATATAAAGTCTATAAAAATAAATTTAGGGGGCGCCCCTATAAATATGGCTACCGAGATGGCTGCCATAATAATAATTCTAGCATATTCTGCTATAAAAATTAATGCAAAGGTTCCTGCTCTATACTCTACATTAAACCCTGATACGAGTTCTCTTTCCCCCTCTGCAAAATCAAAGGGGGTTCGGTTAGTTTCAGCAAGTATAGTTGTTATTCATATTAAAAATAGGGGTATTATTAGGGTTATAGGTCATACTCATTGAAAAATTTGTATGTAGCTTACATTAAATCTTAACAGGGTTATAAGGATACTTAATAATAAAAGGGCCATACTTACCTCATATGAAATTGTCTGGGCGACACCCCGAATAGCCCCGAGAAGGGCATATTTTGAGTTAGAAGATCAGCCAGCCCTAAGAGTAGAATATACATTTAATCTTGAAACACATAAAAAGAATAAAATTCCAAGGGGTATATAAAAAGATGGGAATGAATGGGGGTAAAGAAATCATAAGGTTAAAGCAAGAATAAGCCTTAATGTGGGTGCAAATATAAAGGGAGTGAAATTTGCAAGGGAGGGAGAAGCCTGTTCTTTTAAAAATAGTTTTAATGCGTCTGCTAAAGGTTGAGGGATTCCTATAATACCTACTTTATTTGGGCCTTTTCGTGTTTGAATATATCCTAAGATTTTTCGTTCTAGTAGTGTGTAAAATGCTATTGATAAAAGAGCCCTTACTAAAGTTACTAGTAAGGAGATAAGAAATGTAAGGGTCATCCCGCGGCCGTAATGGCCACTCTGCGTTGATACCACTGCTTCCCGCGGG
>Protodriloides_symbioticus_NAD2
GGCCGCGGGAAGCAGTGGTATCAACGCAGAGTGGCCATTACGGCCGCGGGATGAGCCTTACCATTCCCTATTTAGCACTGTTTTCATCCACACTAATCTTGAGAACAATTACTGCTATATCTGCTTCTCATTGACTTTTATTATGAATATCCTTAGAATTAAATCTCCTGTCATTTATTCCATTAATTATATCAACTAATAATAACCAAGAATCTGAATCATCAATTAAATATTTTTTAGCACAGGCTATAGGCTCTGGAATAATTTTACTATCCGCCATTATAAAATTTATCCCAAATGAACTATTAACAGAATCTTTTAATAATATAGCCCTAATTTTTGGACTAATAATTAAATTAGGAATAGCTCCATGTCATTTTTGATTCCCAAATGTAATATCAGGCTTAAACTGAATTAAGGCCTTAATATTAATAACCTGACAAAAATTAATTCCTCTTTTCATTTTATTTTCTTCAATTATAATAAAATTTCAATATATATTTTGAATACTTGCTGCCTTAAATGCTATTATTGGCGGAATTGGAGGAATAAATCAAACTCATCTTCGGCCCATATTAGCTTATTCATCAATCGGCCACATAGGCTGAATAACTGCCAGTTCAATTAAATCCTATATGGTTAGAATAAGATACCTGATTATTTATATTTTTATCTCTATAAATATTATGTGATTACTATATATATGAAAATTAGAACAAACATCTCAATCTATAAACTTAATAAAATCCCATAATATACAAGTAATACTAATTATAATCATATTATTATCTCTAGGGGGCTTACCCCCTATACTAGGATTTTTTCCCAAATGAATAGTACTAGAATGTTTAATTTCCTCAAATATAATATTTTTAATTTTTCCCCTATTAATTGGGTCACTAATAAACTTATTTTATTATTTAACTGTATTATTTTCTGTATATATAAAATGAACCTCATGAACAATATACCCCAAAATAAATGAGACAAAAAGTTTATATCCCTTAATTTCCTCTATTTCTTTATCAATTATTCCCACAATATTTATTATTATCTAATTAAAAAAAAAG
>Protodriloides_symbioticus_NAD3
TTTTTTTTTTTTTTTTTTTTTTTAAGAAGATCAGTCTAATGACCCTTCATTTCATTCGTGTAATAAACCAATAATTAAAATTATAATAAATATTCTTGCTCTAATTAATGGGGAAGTGATTATACCGGTTTTTATTGATATGGGCAGGGGTATTAATAAGATAATTTCAATATCAAATACTAGAAAAATTACAGCTAATAAAAAAAATCGCAAAGAAAAAGGTAATCGAGCAGAGTTTTTAGGGTCAAAGCCACATTCAAAGGGAGAAGATTTTTCTCGATCTTTATAAGATCGTGATGCCAAAATTCAGGCGGCCATAAAAATAATTAGTGTTACTATAATACTAATAATAATAGATATAAGGGGCTTAATCATCCCGCGGCCGTAATGGCCACTCTGCGTTGATACCACTGCTTATTTGTGG
>Protodriloides_symbioticus_NAD4
ACGGCCGCGGGAAGCAGTGGTATCAACGCAGAGTGGCCATTACGGCCGCGGGATGCTCTTTTCTTCAACCACTATTTTACCTTTAAGAACTTTAAGAACTTTATTAACTCTATCCTCACAACGAAAACATCTTTTAATAAGGCTTTTAGCCTTAGAAGGTATAATTTTAACATTAGCAATTCTTATCTCAATTTCTAGGATAAGATTAATAAATCTGCCAATTTTTTGTCTTATTATTTTAACCTTTGGAGCCTGTGAAGCCAGTATTGGACTGGCACTTTTAGTTTCCATAATTCGCTCACAAGGAAATGACATAGTAAAAAATATATCTATAACAAAATGTTAAAGTTAATAGTTCCGTTAATATCACTGCCCCTACTTATTACAGCCTCTAAAATATATTGACATTTAATTATTATTACCATTATAGTAATATCTTTTATATCCCTATTTTTATTATATGCCCCCCTAATACACACCCAAATGCTATCTATAAACATCATAATAGATTCCATAAATTCCCCACTAATTTCTCTTACCCTATGAATTATTCCTTTAATAATAATTGCTAGCTATCAAATTTATACTAAAACTATCTCACCAAAGAATTTTACCTTAATAATTATTTTACTTACAATTATTCTTCTTATATGCTTTGCTAGAAAAAATTTATTTATATTTTATATTATATTTGAAGCTTCCCTAATTCCAACTATAATTATTATTTTGGGGTGGGGCTATCAACCAGAACGGCTTCAAGCAAGTATATATCTAATAATATATACTATTACTGCTTCTCTTCCCCTTCTTATAGCTATTATCCTATTGAAACAACAAAATTTTCATTTATCAATAATTATTTCACACTGACTAACACCACACTTTTTTTTTAGGACACAAAAAATTTGATGAATTATATGCATTATAGCTTTTCTAGTAAAGATACCACTATATTTAACCCATCTATGGCTACCAAAAGCTCATGTAGAGGCCCCAGTTGCAGGATCTATAATTTTAGCGGCAATCTTATTAAAACTAGGAAGATATGGAATTTTACGTATAATTTATATTATGCCACAAATTAATATAAAATGAACTTCATTAATTTCTAGTATTGCAATAAGAGGAGCAGTTATTACGAGTATAATTTGTCTACGACAAACAGACTTAAAATCATTGATTGCCTATTCATCTGTAGGACACATAGGCCTATTAGTAGCGGGTGCAATGTCATCAAATATTTGGGGGTGGGCAGGAAGACTAGCGATAATAGTGGCACATGGGCTATGCTCTTCCGCTTTATTTGCTATAGCAAATATAACCTATGAAATAACTCAAACTCGAAGAATATTTTTAACTAAAGGATTAATATCTGTTACCCCTGTAATAACAATATGATGATTTTTATTTTCTGTGACAAATATAGCTGCACCCCCTTCAATCAACTTAGCAAGAGAAATTATACTCCTTACCAGTATTATAAGAAAATCTTTTAATATAATTATTTTAATCTCTATAATAAGATTTCTTGCTGCAGCATACTCATTATTTTTATTTACAAACACACAACATGGAAATACGCCCATATTTATAAATTTTCAACATAATAACTCCCCTAAAAACTGAATAACACTTTTTATGCATGCTACCCCTCTATTCTTAGTTATTTTAAATTTAGAATATATTACTACTTGACTATAAAAAAAAAG
>Protodriloides_symbioticus_NAD4L
ACGGCCGCGGGAAGCAGTGGTATCAACGCAGAGTGGCCATTACGGCCGCGGGATGCTCTTTTCTTCAACCACTATTTTACCTTTAAGAACTTTAAGAACTTTATTAACTCTATCCTCACAACGAAAACATCTTTTAATAAGGCTTTTAGCCTTAGAAGGTATAATTTTAACATTAGCAATTCTTATCTCAATTTCTAGGATAAGATTAATAAATCTGCCAATTTTTTGTCTTATTATTTTAACCTTTGGAGCCTGTGAAGCCAGTATTGGACTGGCACTTTTAGTTTCCATAATTCGCTCACAAGGAAATGACATAGTAAAAAATATATCTATAACAAAATGTTAAAGTTAATAGTTCCGTTAATATCACTGCCCCTACTTATTACAGCCTCTAAAATATATTGACATTTAATTATTATTACCATTATAGTAATATCTTTTATATCCCTATTTTTATTATATGCCCCCCTAATACACACCCAAATGCTATCTATAAACATCATAATAGATTCCATAAATTCCCCACTAATTTCTCTTACCCTATGAATTATTCCTTTAATAATAATTGCTAGCTATCAAATTTATACTAAAACTATCTCACCAAAGAATTTTACCTTAATAATTATTTTACTTACAATTATTCTTCTTATATGCTTTGCTAGAAAAAATTTATTTATATTTTATATTATATTTGAAGCTTCCCTAATTCCAACTATAATTATTATTTTGGGGTGGGGCTATCAACCAGAACGGCTTCAAGCAAGTATATATCTAATAATATATACTATTACTGCTTCTCTTCCCCTTCTTATAGCTATTATCCTATTGAAACAACAAAATTTTCATTTATCAATAATTATTTCACACTGACTAACACCACACTTTTTTTTTAGGACACAAAAAATTTGATGAATTATATGCATTATAGCTTTTCTAGTAAAGATACCACTATATTTAACCCATCTATGGCTACCAAAAGCTCATGTAGAGGCCCCAGTTGCAGGATCTATAATTTTAGCGGCAATCTTATTAAAACTAGGAAGATATGGAATTTTACGTATAATTTATATTATGCCACAAATTAATATAAAATGAACTTCATTAATTTCTAGTATTGCAATAAGAGGAGCAGTTATTACGAGTATAATTTGTCTACGACAAACAGACTTAAAATCATTGATTGCCTATTCATCTGTAGGACACATAGGCCTATTAGTAGCGGGTGCAATGTCATCAAATATTTGGGGGTGGGCAGGAAGACTAGCGATAATAGTGGCACATGGGCTATGCTCTTCCGCTTTATTTGCTATAGCAAATATAACCTATGAAATAACTCAAACTCGAAGAATATTTTTAACTAAAGGATTAATATCTGTTACCCCTGTAATAACAATATGATGATTTTTATTTTCTGTGACAAATATAGCTGCACCCCCTTCAATCAACTTAGCAAGAGAAATTATACTCCTTACCAGTATTATAAGAAAATCTTTTAATATAATTATTTTAATCTCTATAATAAGATTTCTTGCTGCAGCATACTCATTATTTTTATTTACAAACACACAACATGGAAATACGCCCATATTTATAAATTTTCAACATAATAACTCCCCTAAAAACTGAATAACACTTTTTATGCATGCTACCCCTCTATTCTTAGTTATTTTAAATTTAGAATATATTACTACTTGACTATAAAAAAAAAG
>Protodriloides_symbioticus_NAD5
GGCCGGGGCGGCCTTTTGTTTTTTCTTTTTTTTTTTTTATAAAATTACTAATATTAAAATAAAAGTTGAAAAAATAAGAAGAAGTTGGGTGTTAATTATTCTTTTTTGTCATATTTGAGAGTTTTGTGAGATTTTAGTTAGCACATAAAAAATTCCTTGGGCCCCTATAGATTCAATTCATCCTCGATCTATTGTTTTAAATAGCTTATGTGTTAAAAGTATAATAGGGTTAATAATTAATTGGGTAGAAAGAGGTCTTAAAAATCATATTGATCTAAGTGAATAATGTAGTTTATTTTTTTTAATGATATTTAATGGAGATTTTTTATTTTTTGTTAGGGGGATAACTACAATAATTAATCCGAGAATTGTCACTATAAGAGGGAAAATTTTAGTTAGAAGGGGTATTGGGCTTTCTATTAATAAAGGGTTTATAATTAATCAGTTTAATAGAGAGCCTCCTATAATAGCAGCGCTAGAAAGTACTATTATAGGAGCATTTAAAAAATTAGTAAAATCATTTATATAGTTTATTGAAAAATTATTATTAGGGCTTAAAACGGCAGTTATTGTTATACGTATTGAATAACTGGCTGTTAGGGCTGTAGCAAATATAAATATAAATAAGATTAATATATTTGTTGAAGAGGCTAAAGCAAACTCTAAAATTGCATCTTTTGAATAAAATGCTGCTAAAAATGGAGTACCTATTAAAGCTAAGTTAGCAATTATTAATGCAGAAGTAGTTAAAGGTATTTGATTTGTTAGTATGCCTAGTGTTCGTAGATCTTGTCTGTGATGGTTAAAATGAATTATTGATCCAGCACAAATAAATAAAAGGGCCTTAAATAAGGCATGGGCAATTAAATGAAATATGGCTAAATTTGGTATGTTTAACCCAAGTCTTCTTATTATTACCCCTAATTGCCTTAAAGTAGATAAAGCAATAATTTTTTTTATATCACATTCTGTTATTGCTCTTATTCCTGCTATTGTTATAGTGAGTGTTGCAATAAAAATTATAAGGGGATTGAACCATCAACTTGCATGTAAAAAAGAATAAAATCGAATTAATAAAAATACTCCAGCGGTAACTAAAGTGGAAGAATGTACTAGTGCAGAGACAGGAGTAGGGGCTGCTATAGCGGCAGGCAATCATCTCCTAAAAGGGATTTGTGCACTTTTTGTTATAGCAGCAACTATAATTGATATAGTTAAAAATCTATTAAAGTTAGGTATTGTTATATTTATAATTATTCAGTGTCCTTGATTTAATATTCATGCAATACTAAGAAGTAGTATTACGTCTCCAATTCGGTTTGTTAGTGCTGTAATTATACCAGCTGCCAAAGATTTTTTATTTTGATAGTAAATGACTAAAATAAAAGATACAATACCTAACCCGTCTCAACCCAAAAGTAAGGCTATTAAATGAGGAATAAAAATTAATAGGTTTATAGATAAAACAAATAACAGTACTAAATGAGTAAATCGGGGTAAAAAAGGTTCACTTTCTATATAAGATGAGGAAAAGTATATGACATTAGCAGAAATAAGTAGTACAGTAACTGCAAATATTATTCCGTTGGGGTCTAAAATAAATATTATAAAAATTGGGGTAGAATTTATTGTTATAATTTGTCATTCTATAATATATGTTTTTATTTCTATAATTAGTAAAAAGGCTCATGGGGTAATTAGGGCACAGATAAGTCTTAATATAATTCTAGCTATAGTGGTAATTCGGGGTAAGCTCATCCCGCGGCCGTAATGGCCACTCTGCGTTGATACCACTGCTTCCCG
>Protodriloides_symbioticus_NAD6
CGGGAAGCAGTGGTATCAACGCAGAGTGGCCATTACGGCCGCGGGATGTCTTTAATTATATTAGTTTCAGTAATCTTAGCATTATCTTTTAGTCTAGTATTAGCTGAAACCCCACTTGCACTAGGCTTATGAATTATACTTATAGCTTTATTTATTTCTATATTAATGAGCATCTTAGTATCTTCTTGATTTAGATTCATTCTATTTTTAATCTATATCGGGGGACTATTAGTTATATTTGCATACTTTGCAGCAATTTCTCCTAACCAACAAATTCAAATTATAAAATTATTTTTAGTTACTTTATTTACTATTATAACTTTACTTTACATACAAAATAATTTTATATGATCTTCTAGAAATATAGAACTAAGAATAATATATACCCCTGTAAACCTACATATAATATACATAACAAATATCACCCCTATAACTATTCTAGCATTAATTTTATTTCTAGCTTTAATTGCCGTAGTAAAAATTTCTTTTTATACACAAGGGCCTTTACGACCTTATAAATAAAAAAAAAAAAAAGAAAAAACAAAAGGCCGCCTCG
>Protodriloides_symbioticus_ATP6
CGGCCGCGGGAAGCAGTGGTATCAACGCAGAGTGGCCATTACGGCCGCGGGATGTTTACAGATATTTTCTCCTCTTTTGACCCTGCCACTAGATCGTTATATTTAAATTGACCCACTATTTTATTCTGAATGATTAATATTATTATTATTTTACTAGTGCACTCCTCTATATGAATATCTCCGTCACAAACTATATGACTTACTTCATTCCCCATAGAAATTATAAACATACAAGTTAAACAAACCCTGGGAAAAAATATAGGCGGTTTTTCTTCTTTAATCTCTGCATTATTTATTATTTTAATTTTAATAAATATAACAGGACTTATTCCCTATATGTTTAGAATTACAAGACATTTATTATTTACTTTAATTTTTGGATTACCATTATGGCTCTCTTTAATTATTTCATCCATTATATATTCCCCAACATCTTTTGCTGCTTCTATATTACCTGCTGGTGCTCCTGCATGACTAAACCCCTTTTTAATTTTAGTTGAAACCCTTAGAACTGCTGTTCGCCCTATTACCTTATCATTCCGATTGGCAGCAAATATAAGTGCTGGACATATTATTTTAGGGTTACTGGGAATTTATACAACATGAGGAATTCTTTCTTTACCAATTTATTCCGCAATATTCCTAATATTGACCTCTATCATATACACAATTTTTGAGGTTGCTATTTGCTTAATTCAAGCATATATTTTTTGTTTACTACTATCACTTTATTCAGAAGATCATCCATCATAAAAAAAAAAAAAAAAAAAAAAA
>Seison_sp_COX1
TTCGACTAATCATAAGGATATTGGGACTTTGTATTTTTTATTTGGTTTGTGAGGGGGTTTAGTTGGAGCTGGAATAAGAGTTTTGATTCGTTTGGAGTTAGGTCAGCCTGGGAGTTTTTATTTGATGATCATTTTTACAATATTTTAGTTACTGTTCATGGTTTGATTATGTTATTTTTTTAGTTATGCCTATTGCTATGGGTGCATTTGGTAATTGGTTGATTCCTTTATTATTGGGGTGTCCTGATATGGCTTTTCCTCGATTAAATAATATGAGGTTTTGGTTGTTACCTTTTTCATTTGTGTGTTTGTTGTTGGCTTGTGTTGTAGAAGGTGGGGCTGGAACAGGGTGAACTTTGTATCCTCCTTTATCTAGAAATATTGCGCATTCTGGGGTTAGGGTAGATTTGATAATTTTTAGGTTACATTTATCTGGGGTTTCATCTATTTTGGCTTCTATTAATTTTTTGGTTACTATTTATAATTTACGTTTTGGTTATTATTTTTCTTTGGAGCGTATTCCTTTATTTGCTTGGTCTATTGTGGTTACGGCTTTTTTGTTAATTGTTAGTCTTCCTGTTTTTGCTGGGGGTATTACTATGTTGTTGTTAGATCGTAATTTTAATACATCTTTTTTTGATCCGGCAGGGGGTGGTAGGCCTGTGTTGTTTCAACATTTGTTTTGATTTTTTGGCCATCCTGAAGTTTATATTTTAATTTTACCTGGGTTTGGTTTAGTTTCTCATATTGTAAGGTTTCATTCTAAGAAAGGTGAGATTTTTGGTTATTTAGGTATAGTTTATGCTATGTTGTCTATTGGTATTATTGGTTGTTTGGTGTGGGCTCATCATATGTTTACTGTTGGTATGGATGTGGACACTCGAGCTTATTTTACTGCTGCTACTCTTACTATTGCTGTCCCGACTGGGATTAAGGTTTTTAGTTGGTTGGCTAGGCTTTATGGTTCTCATTTTAAGTATGATAGAAGGTTGTGTTGGGTTCTTGGGTTTATTTTTTTGTTTACCATTGGTGGAATGACAGGTGTTATTTTAGGTAATTCTAGGTTAGATATTATGGTTCATGATACTTATTATGTAGTAGCTCATTTTCATTATGTTTTATCTATGGGTGCTATTTTTGCTTTAATGTCTGGGTTTACTTTTGGTATCCTTTGTTTTTAGGTGTTTCTTTGAATGATATTTGAAGAAAGGTTCAATTTTTTATGATATTTATTGGGGTTAATATGACTTTTTTTCCTCAGCATTTTTTAGGGTTGGCTGGTATACCTCGTCGTTATAGGGATTACCCAGATTGTTATTATTCTTGAAATAGATTTTCTTCTATGGGTTCTTTAGTTTC
>Seison_sp_COX2
CAGTTGTCGTTTCAAGATTCGATAAATTTTTTAATGCATGATTTGAGAAAATTTCATGATGAGATTTTATTTTATATGGTTATGATTATGGTGTTAGTTTTTTATGTTTATTTTCAGATGTTAATGAATAAGAAAATGGATGTTTATGTTATTGATTCGCATGGTTTAGAGTTTTTGTGAACTTTTATTCCTTGTTTGGTGTTGTTGATGGTAGCTTATCCTTCATTAAAGCTTTTGTATGTCATTGAGGATTCTTATTTGTGACCTAATGTCACTGTGAAGGTTATTGGTCGCCAGTGGTATTGAAGGTATGAGTATAGAAATTTTGAGGGTGTAAGATTTGATTCTTATATGGTGCCTAGTGAAGATTTGACAGATGGTGAGTTTCGTTTATTGGAGGTTGATAATCGTGTAGTTATGCCAGTTTCTGTTTTAGTGCGTTTGTTGGTCACAGCTAGTGATGTGATTCATTCTTGAACTATTCCTTCTTTAGGTGTTAAGGCTGATGGTATTCCTGGTCGTTTAAATCAATTAAATTTTATGGCAAATAATTGTGGAGTTTTTTATGGGCAGTGTTCTGAGTTGTGTGGGGTTAATCATTCTTTTATGCCTATTGCTGTAGAAGTGGTGTCATTGGATGATTTTTTGCTTCCGTATTAGCTATTTTGTCCTTGAGTGAATTGAAATTTACGTTCCGTTTCTCGATAACCAACTCATATTTGTTTATCGTATTAGTCCCTTCTGCCAGTAGACTTTCCGTATCCCTTTG
>Seison_sp_COX3
TGGGGGTTGTTGCTTTAGATGCTTTTAGAGTCCCTTTGTTGAATACTGTTATTTTAGTATCTTCTGGTTTGACTGTAACTTGGGCTCATCATGGTCTATTGTCGGGGGATTATAAGGGTAGTCTTTTGGGTTTATTTTTTACAATTTTTTTGGGGTTTTATTTTACTTATTTACAGTATCTTGAGTATGCCGAGTCTTATTTTTGTTTAAGAGATAGGTGTTACGGTAGAATTTTTTTTGTGGCCACAGGTTTTCATGGTTTGCATGTTTTGATTGGGTCGAGGTTTTTATTTTATTGTTTTATTCGTTTAGTAAATTTTAATTTTTTTATGAATCATCATTTTGGTTTTGAGGCGGCAGCTTGGTATTGACATTTTGTTGATGTGATTTGATTGTTTTTGTTTGTTTCAGTTTATTGGTGGGGGTTTTAAATTTTTATAATTGTTGCAGGTATGGCTTTTAGAATATTTTTTAGTTTGTTGTATTTTAGTTTTAGGTTTATTTTTTTTTGGCTATGGTAGTTTTTAGGCGAGTGAAATTTATGAGCTATGAGTGTGGTTTGATGTGTGTGGTATAAGG
>Seison_sp_CYTB
CCAAGCTTACTAGGGATACAACGCAACATAGCATAAATAAACAAAAAGTATCACTCAGGCTGAATATGGACCGGCGTGACCATCGGATTGGCAGGAATAAAATTCTCTGGGTCCATAAAAATAAAGGGATAAAATAGCACAATAAACAAAAGCACAAAAAACACTACAGTGAATCCAAAAATATCTTTATAAGAATAAAACACATGGAAACTAACCTTTATCCCTTTACTGTTAACACCCAAGGGGTTAGTAGAAGTCTCTACGTGCAAAAAAAAACAATGCAAACACACAACAACTAAAACGACAAACGGTAAAACATAATGAAAAGAAAAAAATCGAACCAGCGTAGGATTAGAAACCCCAAACCCGCCTCAAACTCATTCTACTAACTCCGTCCCTAGGTAAGGAATAGCCGAAACAAGATTAATAATCACAGTGGCTGCCCAAAAAGACATCTGACCTCAAGGCAAAACATAACCCAAAAAGGCAGTCACCACTAAAAGAACATAAATCACAACGCCCATATTCCAAGATATCTTCAAATTATACGAACCATAGTATAAACCTCGCCCCATGTGGATATAAACAAATAAAAAAAATAATAGAAGCCCATTAGCATGTACTACCCGCAGCAACCAACCTCAATTAACATCACGCATTATATGAACAA
>Stenostomum_leucops_COX1
CGAGAGACGAAGTGGTGTGTGAAAAGCTGCCCATCTAGTGTACTACTATGGATCAGACAGAGCTAAAAGTGGATGTTCGTGCTAGTAGTGTAAACAGTGCAGATGATGCAAGCGAGCATTCTCAAGCGTTTGCTTCGTCGAAATTGACTTGCAGTATACCACAGCCGTCTACTAGCTCATCGGGAGACTCAAAAATCGGCACTCACCATATTTCACCGCACAAGAGCTCACCACAGTATTTGCAAGAGTTGCTGAAGGATAAGCGGCAGTTGCAAGCTTTTCCTGGTATCTTCCAGCATGCAGAACGACTACTGGATGACGAGGTTACTCGAGTTCGCGCCCAGTTGTTCAGCGTAGCGATCAAGAACCGCTCGGAAGTTACGTTACCGGATCCAACCGGACAAATGACGACGCTGCAGGGCAAAGTGTACATACCAATTCAGTCAAACCCGACGTACAATTTCGTCGGCCGCCTACTCGGTCCGCGCGGAATGACAGCAAAACAGCTAGAGAAAGACTTGGATTGTAAAATTATGATACGCGGGCGCGGCTCGATGCGTGATAAGCAGAAGGAGGAGCAGAATCGCGGTAAAACGAACTGGGAGCACCTGAGCGACGACTTGCACGTGCTGATCCAAGTTGAAGACACTGAAAACCGCGTGCAGCCGAAGCTCGATCACGCCATCAGTGAAATCAGCCGTTTTCTGGAAAACGCAGTAAATACGGTAAGTTACAGCCAGCGTTGGCCAGCCCTTAACTGTGTTTTAACGTGTTTTGAGCCTCGTTTCGCTTACTGACTTCGCTGAGTAACTTTTAATGGCTGGTCACCACCGATCTCACTGGAAGAAGTTGACCGCGGTAACATCTTCTGCGTTCGCTTCTGCCATTACGCCACTTTGCGCGTTGCTGGCAGATGCACGCAGCTTCTAGCTGGATGCCTTACGTAACCGGTTAACCGGTTAATGAACCGTAGCCTTGCATTGTTGTTTTCAGTTTGCGTAACCGTTTAATGTTCACTTACATTTCCACCCACCGAATCGGTGCGCCCACGGCTTACTCGACTCAGGCGTTACACAATCGCTTAATTCCTTGCGGTGAAACTCTAACAAAAGATCTTCTATGGCCTTCTTTAATATGCAAACCACTAATCCAATAAGCTAGTCTCAGTAAAACGAGCGATCTATAGTTACGCTTCTCTTATTTCAAATGCTTTGCCCTACATATTTAGCTCGATAAGCTTAATGATCACGGATCAGCGTGATGTCTACTTTTTATAGTTTAGTTAATGCTCAATCTGTTTTTGATTAGTTGTTTAGATGAACGGAAACTATAGGGTATTTCTTTTTGAATCGATGCAGACCGTCAAGTCTTAAATACTTGCGCTTTGGATTTTTGTATTGGCTACTTGAAAATATATTACAGTGTAAGTGTACATATATAGTAGTGGTCGAGTCCATTGCCGGCTCTTCTGTCTCGTTTCATGCTTGTTTTAGAGCTCATTAAACTAAATTATAGGCTATGCTTCAGCAACCGACATGGCTGGAGAGGCTGACTAAGGAATAATTCTTGGAAAGTCAAGTATGGCGTACTGTTCGGTGCTTTTTGACAGCTTCGATTTATAGCTTTAAGCTAAGCTTGCTCTGAAAGGTACAATGTCCTGGCATGGGCTACTTAGTGCATACGTAATACAGCCATCTTAGTTTTTCTAGACTATTGATTCATTAGCTTCCAAGTGATAATTTACTTGCACAAGTTTATTTAAGTTTAATCTGCTGTATTTGAGGATGATAGTGTCATAGATTATATCTTATTGTAATACAGGGTTGAGTTGCTTCGTAAGTTTAAGAGGAAATGTTCGGTAAATAGGAAACTTCGTTACAGTTAAAGTAGTAGAGTCGAGACAGGAACCGTGGCGTGCCGTTTCGGTTGTAATTAGAGCTTTAACTGAATAATTTTGACTGAGACAAGCTTACGTGAGCGTTGTGCGCACGTGTCGAACCGCGTAGCCGGAGAACGAGGACGAGCTGAAGAAGGTGCAGTTGATGGAACTAGCTGTACTCAATAACCAACAGGCGCGCGATAACGCGGTGAACTCGCTCGTGACCGCTAACACGTTCGGCACGCTCGCTAGCGCCACGCTACCACTTAACGCCAACGCTGCGGCCGCGCTGCCGCAGCTCCGAAAATTGTCCGCCGCTAACAACTCGGCTGACTCGTCCTCTCTGCTACTCTCAGCTCCCAACTTGTCGTCGCTATATCCAAGTATTTCAGCTGCCAACTCGCTACCACTTAACAGCGGGCCGCTAAGTAGTGCGGCCGCCACACTACGCGCTTTTGGTGTCTCGTTGCCCAACGCTCAGTCTATGCTGGTCGGCTCGTCTCGCCTTGCACAGTCTAACAGCGCTGCAGCAGCTATGCAGCAAGCCTCGGCAAACTTGGCACTGGCTGGTCACCAATCTGATCCGACGGGCAGTAATGCGCAGTCGGCTAACGCCTTGAACAATCTTGCAGCACACCTTGCCAGTGTTGGTGGCGACTTGAACGCACTTGTTAATCTGAATTCCAACTTACTTGGCACGCCCAATCTCAGCCAGCTGCTGGCCGCAGCTAGTGGCGCACCTGGTGCCTCGTCAACGCCCTACCCGAATCTTTTCGACTACTCGAATCTTCTCGAGCAGGCTGGCCTTGCAGGTGGGCTTATACCATCTTCGAAACGGAATTCGAGCAGTCGCCTCAAGCCGTATTAGTGGTTGACCATTATTATGTTCCGCTTGAAACATATTTGAAAGCGTGTCTTACGATATGCTGTGCTTTGCTGACTATAGTTCTCTACTCTTCACTCCACGCGTGCGGATGTTTCACGGAACGCGTATGTTTTACGCCTATATTTATTTATATTAGCTTTATTGTCTACGTTCTACGACATGCGTGTGCCGTGCGCTGTATCTGTTAATTTTTATTCTTCATGTAATTCTTTATCTTAATTACGACTATTACAACTTTGTTTCAAACTTGTATATATTTTGATCAGAGTACTTACTGCGACCAATGCGTCCACTGAGAATCTTCTACACATGTAAACGTTTTTGCACTCCACAATGCGACGCATGCATAAGCACAGAACACAGCACCTGACTAAGCATACTTTGCCGCACAACTCTCAGGCATTAGTGTAAATTAATTCTATGTAATAGCATGTATTTAAGCCAAGTCGTAAAACAAGCTCTATCGGCAAGCACGTGTGATGTCGTTGCGGCTGCTCTTGCTGTTGGTCATTGACACCATACTTCGCGCTCTTCCGTGCTGCCGCTGCCGCATTCGTGTGACCCGCCCATTCATCCCACACATTTCGGTAGTCACGTGCGCGCAAGTTATTTTTCTGGTTGCGTCAGCGCGTAAGCGAGCGCACAAATGGGCAGTTGGCTTATCGATGCCAAACAAACGGTTTAACGCTTTCGAAGGCTCATTCATACGCACGTGGCGCCATTGAACTTTTAAATCACTAGGGAATCTCGCTCGCTGACACTGCGTAGCGTGCTCCTACATTAAAATCGCACCGCCGCGTTTTGTGATATACCGATCTGATTGCCGCACCATGCGGCTTCGAAGTAGTCTGTTCCGAACTTGTTTCTCAACGATGTTTTCTGGTCCACGGTTACTCACCGACTCGCTTGGGCCGACTTCAGGGACTGCAGGTTTAGTCTATGGGTCGCGTCCCGCTGAGTCGGCAGGTTTACGTCGTTTTTACTTTGGCACGTTCTTACTCTCGTCGATGAACAAAGATCCTCCAATTTCGCAGTAAATCTTAACTTTCCGCCACCGAACTGCACTGCTAAATTACCACAGCAGACCGGTCGCTTGCGGATCGGTGTACGAAAACTAACGCTTTCGCACTGATTAACCACGCTTGCTATTCGTTGCAATGAGATAAATGCTGTAACAACTGATTAACCTGCCGCCAGATACATCGTTGAAGCAAATTCGCTAACTGTTCGCGTTGCTTACGCTTCGTGCTGTGCGCAGCATTCACTTGGCTCAGCAACTGATCGCGTCGGTATATGCTACTTTTGTATAACCCTGAATATTAACTATTATTGTGTATTTTATGCATCATCTATTTCTATTGTATTTAGTTTCAACAACGATAAATATTTACAGCAATGTGCGAAAGCTGATTGTTTTCGGCAGTTTTGAACTACCGCGTGATTTTTGACCATTTCTGAGTAGCTAATTTAGTTCGTGACTGCAGGCAAAGTTTGCTCTCACATGAAATTTGGATTAAGATTTCCATATTTACGCTCGCGCCTAACCGCCGCGAAACTGCCGTGCTGCGCTTCGACTTCAGCCGCGTGCTTCCTAATTCTCGCTGCTTCAACTATACTTACGTTTTATTCTGGATCGGATTGTGTAATATATATAACTACAGCTTGCGTAATCTGAATTTTAGAATCTTTCTTGCGTGTTGCATCCGCAGTAGTTGAAATAATTCTAGCAAACTAACTGGTTGGTGGTGCTTGCTTCTCACCAGTAATGTTTAAGCTTATTAAAATACTGATTTAATATTTTCGCTTTCTGTACTAACTGCATAGATAAAATTATTTTGAATTCTTGACTAATTTTACTTAACCTTTACTCAGCGCGCATCAACAACTGTAATAGTTAACTAACAGCAAATATTTATCACGGTTCCTGTATACAGCTATAATAAGTACTCCGTTAAGGCTGTTAAATCGGTTAAAACCACTTACTCATTGCGTGTTTATCTTGGTATAATTCTCTGGGGAATCGAATAGACGCTCGAGTTTTGTTCTCTTTTCCGCTTTTGCGGTTTGCCTGCCAACAGTTCTGTATGTATAACTAAACAAAGAAAGTTTTGAGATTTTTCTAGCTTTTAAGCATGTTTCGGACATTTTTTAAGCATTAATAGAGTGGTCCTGCGTAGCGTCATTTTCAGAAAACGCTAACGTTACCGCGATTTTGAAAAATTTCTGTTTCCAGGTGAGGTAGCGTGTGGCAGAGCCAGAACATATACTGCCGGATGACCGAAAAATCAGAACAGATTTTGGTAAATATGGATCTCCTCCACCAGCAGGATCAAAGAAAGAAGTACTTAAATTACGTTTGGTTGTATTTT
>Stenostomum_leucops_COX2
TATTAGGCTGTCAGGTTCATACCCTGAAAGAGAGACTATGTTTCCTTTAATATTTATTCTAATATAGTATAAATACGTTAAACTAAAAATTTAAAAGTTTTGTATATTGGAAATATTTTTTAAATCTTTAATATTTCAAGATTCTAATAGATTAAACATACTAAAATTAACGTTTTATCACGATAAAGCACTTGTAGTGTTGGTAAGCATTAGCCTTTTGGTTGCAGGAGGTTTATTATTATTTTCTCTAAACAAATATTTTACTATTGAATACATAGAATATCAATGATTAGAATTCCTTTGAACTGTACTACCAGCCTTTATTTTATTAGCAATAGCTTTCCCCTCTATAAAAGCTCTATATTATCTAGATGAAATTATGAAAAGAGTATTCTCTGTTAAAGTGATTGCTCATCAATGATACTGATCTTATGAGTACCCATTTATTACAAAAAACTCAACTTACGACAGTTTTATGAAACAAACTAACGACCTTGATAAGGGAGAGTTCCGACTGTTAGATACTACAACTAACATGTTATTATTCAACAAAGTAATGACACAAGTGATAGTTACATCTTCAGACGTTCTTCACTCTTGAACAGTTCCTGTTCTTGGAATCAAAATAGATGCCATGCCAGGTCGAATTAGCCAAGCTGCTTGTTTTCCTCTATACAGAGGCGTTTTCTACGGACAATGCTCTGAAATTTGCGGAGTAAACCACAGCTTTATACCTATTAAAGTAGAAGTACTATCTAATAGAGAGTTGTTAAGTTTCCAAGATCTATAAATTTACAAATAACTAGCTGATAATAACCTTTAATATTTCTTTATTTGCATTAAAGAAGAG
>Stenostomum_leucops_COX3
ATTTTATCTTCTAAGTATTTAAATATGGTAAATCCTTTTCATTTGGTTGAGAAAAGCCCCTGACCAATTATTGCTTCTTTTTCTGCTTTCGGTTTGACTGTTGGAGGTGTTTTATATTTCCATTATAGTTATACATACTTGTTATTTTCTTCTTTGCTAGTTTTATTATTTATTAGCTACCTTTGGTGAAGGGATGTTATTGCTGAAAATATGTTAGGTTACCATACTGCCAAGGTTTCGGGTAACTTGCGATTTGGTGTTATTTTATTTATTCTTTCTGAGGTTTTGTTTTTCTTTGGATTTTTCTGAAGTTACTTTCATGTTTGTTGAGGTCCCGTTTTACAAATTGGTTATTCTTTTCCTCCTTTTAAATTTAAACAAATTATTGTTGATCCTTTTGGCATTCCTTTATTGAATACAGTCGTTTTGATCAGTTCCGGAGTCAGAATTACTTGATGTCATCATAGAATTATTCAAAATAAGTTTTCGGATGCTAATTTTTCTCTCGCCATTACTGTTTTGCTAGGATTGTATTTCTTGTTTTTACAAGGTGGGGAGTATGCTGCAAGCAATTTTAGTGTAAATTCTACAGTTTATGGAACAGTGTTTTTTCTTCTTACTGGTTTTCATGGTTTTCATGTAACTATTGGGGCTATTTTGCTCATTGTGTGTTATTATCGCCTTTTGAATTATCAATTTAATTCATTGGTTCATGTAGGTTTTGAGGCTTCGGCTTGGTATTGACATTTTGTTGATGTAGTTTGGTTATTTTTGTTTATTTTTGTTTATTGATATGGTG
>Stenostomum_leucops_CYTB
CTTTTACTCCCAAAGTAAAAATTTTAAATAAACTATTTTTATAAGTTTCTATTTCGAGTAACCTTTTAAATTAAAAAATCTGGCAATGAACAATAAGAAGTACGATAGAGTTAGTAATTTTCCTAATGAATCGAAAGGATAAACGACTGGTCTGGCCCCAATTCAAAACAACAAGAATAACAAGCTAAGAAGCAAGCTTAATATAACCTTGTTTTTACTCATAAATATGAAATGTACCTTGGTTTCGCTGTTCCGCATGAAAGAAAGAGCTGCCAACATAATGATTATCAGCAGTATTAGAATTACCCCTCCTAACTTATTAGGAACTGAACGTAACACAGCATAAAATGGAAGAAAATATCATTCCGGCTTAATGTGAGCTGGTGTTCTTATTGGATTAGAAGACATGTAATTTTCCGGGTCAATAAACAAATTAGGAAAGAAGAAAGTAAAAAACATTCACACTAAAAACATGACCATCAGACCAAAGAAATCTTTCCTAGTAAAATATTGATGGAAATCTGAGTAATCTATTCTTTTTTTGATCCCTAGTGGATTTCTAGAAAGAGAAAGGTGTAGAAGTAATAGATGCCTAAGTACTAAAACTAATAAAATAAACGGAAATAGGAAATGGAAGGAGTAGAATCGATTAAGTGTTACGGTTCTAACTCTGAATCCTCCTCATAGTCATTCTACTAGAGTTTTACCGATTACAGGAACGGCTCTTACTAAGTTAGTAATAACGGTTGCTGCCCAGAAACTCATTTGCCCTCAAGGTAGAACATACCCCAGGAAAGCTGTAAGAATGGCTAACAAGAAAATAATGTTTCCTACTAACCAAACTTTTTTAAGTTTGTATCTTTTAAAAAATAACCCACGGAAAATGTGAATATACATTAAAAGAAAGAACATAGATGCTCCGTTGGCGTGTGCAAATCGCATAAATCAACCCTCGTTAACTTCTCGTATGATAAAATCAACGTTTAGGAAGGCGTCTGCAGTTGGAGCGTAGTGAAAAGATAAGAAAAGCCCCGATACAATTTGAAAAGCAAGGCATAATCCTAACATAGATCCGAAGTTTCATATGAAATTCAGATTAGAAGGAGACTTTAAATTATAAAGAAAACCAAGTAATAAGTTGATCTAGAAAAG
>Stenostomum_leucops_NAD1
TTTTTTTTTTTTTTTTTTTTTTTAATTATAAAAACTCAAAAGTCCTTTCGTACAAAAAGAGTTCATTTAAACAGATAGAAGCCGACCTGGCTCGCGCCGGTCTAAACTCAGGTCATGTAAAATTTTCATAGTCGAACAGACTAACCCAAAATGCTGCTGCACATTTTTGTAATTTTAACCCAACATCGAGGTAGCAAACCATTTTTTTAATACGCACTCAAAAAATAATTACCCTGTTATCCCCGGAGTAATTTTTTCTCTTTATCTCTTAGAGGTTAAGAAAAAGATGTTTAATTATCTTTAGATTCCCCAGCTAAATTAATTTCTTAAGAAAACTTCTCAGGGTCTTCTCGTCTTGTTTATTCATTCTAACATTTTAATTTAGATTTTAAATTTTTCTTTTATGAAATAAGAAAGCATAACAGTATTAGCCCATTCATACTGGTTTCTAATTAAGAAACTATGGATTGCGCTACCTTAGCACAGTCAGGTTACTGCGGCTATTTATTTTGAATCAAAACATTGAGCAGGGCGTACCTTCCAAAAAATAAGAAGGAAATGTTTTTAGTAAACAGTTACCGTTATTTTTGCCGAATTATTTATTTCATAATATTATAAGATACTCATTTTTACATTGTTAGCTTAGTCTATAGTTAACTAAGAAATTTCTAATAAAATACTTTATTTTGGTTTATTTAAGTTTTTACACAAGATAAAAGCTACTTCTAAGCTTATATTTTGTATGTGCAAAAGAAAGTAAATTTGTATAAAGCTGATCCCTATTTTATTGTAGAAATTAGTTATAACAAGAAGCGATACAATGTCTGTTCTAAATAGTTTTAGTATTTACTCACTCAGTAAAGATAAAAAACCATTTAAATCTTCTTGTCTCTAATATTAAATTTATTTTTTAAATAGTAAAACCCTGATACAAAAGGTATAGTTTAATCTTTCTACGTTATTTTTGAAGTTATTTCTACTTGCTTTATACTAATTAATAGAGTTTGGAATATAATAGGCTGAAGCTACTAACTTTGTCGGATCTGCAATCCACTATATTAAACATATATTATCCAGCCTTTGACTTAAAAAGTTACTTGTCTTTGAATTTACAATTCAAAATATTATCTATACTATTAAATCAGTACAAAAATTCTGGAGAAAACTTAGCAAACGAACGTTATCATTCAGATAAGAAAAATGAATCTTAGAAATAATAGAACTTGCCAAGCAATAGTTATTAGAAGATCGTATCGGAATCGAGGATAGGATGAACGAATGAATACTACTACGCAACAAACCAACACAGTCGATAGGAAAATTAATACAAAGTTTGACATAAAATTCATTAGGAAGATACTTGTAAGTATTGATAAGAACATAATGTTGCCGTATTCTGATAAGAAAATCATAGCAAAGCCTCCTCTTCTGTACTCTGTATTAAACCCAGACACAAGTTCAGATTCACCCTCAGCAAAATCAAAAGGTGCTCGGTTAGTTTCTGCTACTAATAAACACATTCAACATAAAAATCACATAGGATTTGTTAGAACAAAAAACCACGTGTTGTAGGAAAATGCCTCTAGACTATAAGAAAGGATAAACAACATGATAGTCAGGATTATAAAAATATATCTAATTTCATAAGATAGAATCTGAGCTAGTCTCCGCATTCTTCCGATAAAAGTGTATTTAGAATTTGAAGATCAACCCGCCCTTAAAATAGGATATACAGCCATCGTAGCAATACACAGATAAAACAACAAGGCAAAAAAGATTCAGTTAAAAGAAACTGATGAGAAATATAGAATTCACAGCCTTAACATAAGTAAAAGTCTGAAAAAAGGAGAAAAGAAGTAAAAATAGAAATTACTCATGTAAGGAATCTTTCTGCTCTTAGCAAGCAATTTTAGAGCGTCAGCAACAGGCTGAAAAAGACCTATAAACATTACTTTATTAGGACCTTTACGCATTTGTGAGTAGCTTAGAAGTTTTCGTTCTAGTAAAGTGAAAAAAGCTACCCCTAAAAAAATACAAAGAAAACATAACAAATAATTAATCATATTTAAAATATTAATATCCTCAGAAATAAAC
>Stenostomum_leucops_NAD4
AATTTACAAAATTAAAATTTTTATTTAAAATATAAAATCTTATCTTTCTTAACATAAAAAATATATTTACGGTTAGAATAGTCATCGTATTAAGCTATCTTAGAAGAAGAAGGTTTACAGCTTATAATGAACATCTATTGATAATAAAAATTGATGCAGTCTCTTTGTGAATGTTGATTATCGTGATGTTATTGTGAGTTAGTAGTTCTTTTTCTGAATTTATTATTAAGCCTGCTTTCGTCGTTATGATAGTGTTTTTGTTTTTTTCCTTCACAATAAATAATTTAACAATCTTTTTTCTAAGGTTCGAGAGAACTCTAATTCCTATTCTTTACACTATTATTCAAGATGGTATGAGACAGGAACGTTTAAAAGCTTCTTTCTATATGTTCTTCTATACTATTTTTAGCTCTCTACCTTTACTTTTCATCATTTTAATGATAAACAACTCTCTAATATACTCATTTGAAGTTATATCTCTAACTTATATTTACCCGTCTTTATTTATACTGATAGTTTTCGCTTTTATAGTGAAAATACCTGTTTTCTTTTTCCACGCCTGACTGCCTAAAGCTCATGTTGAAGCTTCAACACTAGGGTCAGTGTTCCTAGCTGGTCTACTCCTAAAATTAGGTTCTTACGGGTTTTATCGATTTGCTAACATGTTTGCTATAAACCTGAACTCTTATATTTTAAGACTAGGGTTAGTTGCTTCTATTGTTAGAAGGATAATGTGTGTTATTCAAACAGACTTGAAAGTGATGATTGCTTTTTCGTCTATTGTTCATATAAGAATAAACCTCATTATTCTAGCACAATTAAAAAGAATGGTCGAAGAGTCTTTTATTATGGCCAATCTGAGGCATTCTTTGATTTCTGCTGCCCTTTTCCTGGGGTTTGGGAGAAATTACTCTTGATTAAAAAGTCGTAGCAGACTTTTACTAAAAGGAATCTTTTTACTCTCTCCAGTATTCTTTTTCTGCTGATTTATTATTTGTTTTTTAAACATGTCTTTACCTCCTTCAATCGGATTTATTGGAGAGGTGCTAATAACTTCCATTATTTTCTCTTTCACTAAGAGCTTCTTTTTGATTGCTGTTCTCATGTCTATTTTGTTTTGGTTTGTTGGAATTTATTGTTTAGTTTTATTCACCAGAATTTCTCACGGAAAATACTTACAAAAAAGTATTCTGTTTTTTAACAACAACAACCTGTGTTTAGTGTTCTTTATTAGACATACCCTAATTCCTCTTGTTTTAAACCCTTGATTTTAAACCGTTTTTAAAATCAAGGGTTTAAAACA
>Stenostomum_leucops_NAD5
ATTCAAGGAGGTGTATTTGCTATGCTTAATTTACTTTATTCTACAGATCATTTATAAAAATTATAATACATATTGTTTATATTTCTTGATGTTTTCTCACTGTCATTAGTATCTCAGTGAGCTCTTTGTTCTTAAAAGAAGAAATCTTTCTATTTTTTAATTTTAGTATGTTTGAAATCAGGTTCTTAGTAGATTTCTTGTCTATTGTATTCTTCAACACGTTGATGATTATTGTTACATCTGTGTTTTTTTTCGCAAAAGAGTACATGAAAGGAGAGACCCTTATATTTCGGTTTCTGTTTTTCACGCTTATATTCATTTCGTCTATAATCTTTTTTATTTTCGGAAGAAGAATTTTCACCCTTTTAATTGGTTGGGACGGTTTGGGGGTTACTTCGTTCTTTTTAGTTCTATTCTTTCAAAACTCATCATCTTGAGCAGCAAGAATAAAGACTGCAATAACTAATCGTCTCGGAGACGGGTTCTTAATTATTGTCTTCGCATCGCTTCTGTTAAGAAACAACGTTTTCATTGAGAAGATATTTTTCATTCCTACTGTCTTACTGTTGTTCTTAATTCTAGGAAGATTCACTAAAAGAGCTCAGTTTCCTTTTAGTAATTGATTGCCTGCTGCAATAGCTGCCCCTACGCCTATTTCTTCTTTAGTTCACTCTTCTACCTTGGTAACAGCCGGAGTATTTCTAGTTATTCGATTTTCCAGGTTTTTTTTCTTCAATTGCCTCAATCAAAATAATGATGCTGGTAAGAGGATTAATTACTATGATTTTCGCTGGGTTGATTGCTTTATTAGAAAAAGATCTTAAGAAGGTAGTAGCTCTATCTACTCTTAGACATCTTGGACTAATAATGACTAGTTGCTCATTAGTGGGACCTTTGTTTGGTTTCTTCCATCTTATCATACACGCCATTTTTAAAGCTCTTTTATTCATTAACATGGGTTATCTAATTATCAGAAGAGGACACAACCAAGATAGTCGACTACTCAGACTAAATTCAGATTATCTAACTATGTCAGTTATATTCAGACTATTTAGAATGATTGGATTCTATTTTTTCAACGGGTTCCTATCAAAAGATTTAATTATCTTCACAAGTCTGGCTTTTAGAAACAAAAACTTACTGTTGTTGGTATTTATGTTTTTAGGGTTTTGTTTGACCGTGTCATACTCGATGCGATTCTTTCTTAGACTATTTTCTTATTTTAAGAATGTACAGATCAGATTAAAAAAATCTTTATTCAAAAGAACTATTATACTGATAGTGCTGTGTTTAGTGGCTGGAGAGCTTATAAAAAAACTACTGTTAGACAACTATATGTTCTTTTATTCAGAAAAAATGTCTTTCTTCATTCCTATTCTTGTTCTTGTATCAGGAATTTTTATTCACAAAATAGCAGAGTACATTAAAACTATATATTCGATCGAGAGAATGTTTTTCCTAAATTTCATTCTTGGTAATTGACTTGTATTTATAAACAACAAACTGATTAGATTTAGAAACAAAGAAATGAACAACACCGTTAATGTTCTGTTGGAAAGAAAAATCTCAAACAGAAACATACAACAATTCTCTAACTCCCTTCTTACCTTCTTCTTCTTTTTGACTGCATTCTTCATATGAGTGCTTCTTTTCATAGTTATTTTATAAAAAAAA
>Stenostomum_leucops_ATP6
GCAGCATCTTTAGTAGAATCTTTTTTTTTATAAATGATCTGTAGAATAAAGTAAATTAAGCATAGCAAATACACCTCCTTGAATTAGAGCAATAGCACCTTCTACTAAGGAATAACCTAATCATAGGCTCAAGATAATAATAAAAGTAAAGATTCTACTAAAGATGCTGCTAAAACATGTAATCATAATTAAAGCTAAAACAACGTGCCCTACAGTTATGTTTGCAACCAGCCGAACTGCAAGAGTAATTGGACGAAGAAGGTGTCTCATCAATTCAATAATTGAAAGAACCGGAGAAAGAGCTAATGTGACTCCTTTAGGAATTAGTCTTCTAAAAAAGTTTTTATAATCGAACACTAAATTAGAAATAAACCTAGATCTTCATCTTACTAGAGCAAGAGGAAAAATAATTATTAGTTGTGTGGTAAGAGAGATCCCTATTGGGATTAACCCTAAAATGTTAGATATGAATAGCAATAAGAAAAGTACAGCTAAAATAAAGGAAGTGTTAGTTAACTTTTCTTGTCTTTTGAAAATTTTGTAAACTAAATTAACAACCATATTATGGAAGTAATAGAATCGGTTTTTGTTTATTAGTCCAACAAAGAACATTAAATAAAACATCAACCTAAAAAGAAATACATTACAAACGAATTGAAGATTTATAGTTAAAACCTGAAAATTTACGAATATAGAAGAATTTACTCAGTAAAACTTTAAATTGACAATTTAAAATGATTTTTTCACCAAATCTCCG
